# Supplementary material for: Effect of Body Mass Index on Postoperative Nausea and Vomiting: Propensity Analysis
Source: J Clin Med. 2020 May 26;9(6):1612. doi: 10.3390/jcm9061612 (PMC7355557; doi:10.3390/jcm9061612)
Supplement: Supplementary file 1 [file jcm-09-01612-s001.zip › Supplementary File 1.xlsx]

## Sheet: Sheet1
No	PONV	obesity	height	age	sex	BMI	op_time	ASA	N2O	PCA	DM	smoking	opioid	Antiemetics	Neostigmine	PPI	GERD	Anti	Levin_tube	L_surgery	Transfusion
25281	0	0	162	50	2	22.5	3	1	0	0	0	0	1	1	0	0	0	1	0	0	0
25282	0	0	156.2	63	1	23.4	0.833333	2	0	0	0	0	1	0	0	0	0	1	0	0	0
25283	0	2	142.2	75	2	25.1	2.66667	1	0	0	0	0	1	1	0	0	0	1	0	0	0
25284	0	3	178	25	1	33.5	1.41667	2	0	0	0	1	1	0	0	0	0	1	0	0	1
25285	0	2	151	74	1	29.8	2.33333	2	0	1	1	0	1	1	0	0	0	1	0	0	0
25286	0	3	166	47	1	31.6	0.666667	1	0	0	0	0	1	0	0	0	0	1	0	0	0
25287	1	2	159.7	51	2	25.5	2.58333	2	0	0	0	0	1	1	0	0	0	1	0	0	0
25288	0	0	158	68	2	20.4	5	2	0	1	1	0	1	1	0	0	0	1	0	0	1
25289	0	0	161.5	36	2	20.4	2	1	0	0	0	0	1	0	0	0	0	1	0	0	0
25290	1	2	156.6	51	2	26.6	3.41667	1	0	0	0	0	1	1	0	0	0	1	0	0	0
25291	0	2	158.2	70	1	29.4	3.16667	2	0	0	0	0	1	0	0	0	0	1	0	0	0
25292	0	2	150.1	49	2	25.7	1.75	1	0	0	0	0	1	0	0	0	0	1	0	0	0
25293	0	0	159.3	27	2	19.7	2.08333	1	0	0	0	0	1	0	0	0	0	1	0	0	0
25294	0	0	165	83	2	20.2	1.75	2	0	1	0	0	1	1	0	0	0	1	0	0	1
25295	0	0	168	64	1	22.7	2.5	2	0	1	0	1	1	1	0	0	0	1	0	0	0
25296	1	2	152.1	36	2	25.7	2	1	0	0	0	0	1	0	0	0	0	1	0	1	0
25298	0	2	152.3	25	2	27.6	1.16667	1	0	0	0	0	1	0	1	0	0	1	0	1	0
25300	0	0	147	65	2	23.2	0.833333	1	0	0	0	0	1	0	1	0	0	1	0	1	0
25301	0	0	162.6	29	2	19.4	1.83333	1	0	0	0	0	1	0	0	0	0	1	0	1	0
25302	1	2	164.3	43	1	25.7	3.58333	2	0	1	0	0	1	1	0	0	0	1	1	1	0
25303	0	0	160	54	2	21.5	5.33333	2	0	0	0	0	1	0	0	0	0	1	0	0	0
25304	0	0	160.9	60	1	22.1	1.75	2	0	0	0	1	1	0	0	0	0	1	0	0	0
25305	0	2	158.2	35	2	26.7	2.25	1	0	1	0	0	1	1	0	0	0	1	0	1	0
25306	0	2	159.7	56	2	29.9	2.16667	2	0	0	0	0	1	0	0	0	0	1	0	0	0
25307	0	0	162	55	2	22.9	3.5	2	0	1	0	0	1	1	0	0	0	1	0	0	0
25308	0	1	158	76	1	18	0.833333	2	0	0	0	0	1	0	0	0	0	1	0	1	0
25309	0	0	166.4	77	1	24.3	3.41667	2	0	0	0	0	1	0	1	0	0	1	0	1	0
25310	0	0	161.4	74	1	25	0.666667	2	0	0	0	0	1	0	0	0	1	1	0	0	0
25311	0	0	155.9	34	2	20.3	1.25	1	0	0	0	0	1	0	0	0	0	1	0	1	0
25312	0	0	163.3	25	2	18.9	1	1	0	0	0	0	1	0	0	0	0	1	0	0	0
25313	0	0	159.9	49	2	22	6.58333	2	0	0	0	0	1	0	0	0	0	1	0	0	0
25314	0	0	159.9	49	2	22	6.58333	2	0	0	0	0	1	0	0	0	0	1	0	0	0
25315	0	0	167.8	53	1	22.3	1.16667	2	0	0	0	1	1	0	0	0	0	1	0	0	0
25316	0	0	157.4	29	2	21.1	1.66667	1	0	0	0	0	1	0	0	0	0	1	0	1	0
25317	1	0	162.8	45	2	20.9	1.83333	1	0	0	0	0	1	1	0	0	0	1	0	0	0
25318	0	0	157.6	49	2	23	1.58333	2	0	0	0	0	1	1	0	0	0	1	0	1	0
25319	1	0	156.9	39	2	23.2	1.91667	1	0	0	0	0	1	0	0	0	0	1	0	0	0
25320	0	0	156	60	2	24.7	2.58333	2	0	1	1	0	1	1	0	0	0	1	0	0	0
25321	0	3	154	42	2	35.4	1.08333	2	0	0	0	0	1	0	0	0	0	1	0	0	0
25322	1	0	150.3	42	2	20.6	1.91667	1	0	1	0	0	1	1	0	0	0	1	0	1	0
25323	0	0	151.6	60	2	23.2	1.16667	1	0	0	0	0	1	0	0	0	0	1	0	0	0
25324	0	0	162.4	62	1	23.4	1.16667	1	0	0	0	0	1	0	0	0	0	1	0	0	0
25325	0	0	167.5	20	1	23.6	2.25	1	0	0	0	0	1	0	1	0	0	1	0	1	0
25326	0	0	159.8	34	2	21.4	1.16667	1	0	0	0	0	1	0	0	0	0	1	0	0	0
25327	1	2	171	47	1	27.7	2.16667	1	0	1	0	0	1	1	0	0	0	1	0	0	0
25328	0	0	153.6	59	2	24.7	0.5	1	0	0	0	0	1	0	0	0	0	1	0	0	0
25329	0	0	158.8	64	2	23.4	1.25	2	0	1	1	0	1	1	0	0	1	1	0	0	0
25330	1	0	153.9	54	2	24.4	2.25	1	0	1	0	0	1	1	0	0	0	1	0	0	0
25331	0	0	146.6	47	2	24.1	2.5	1	0	1	0	0	1	1	0	0	0	1	0	1	0
25332	0	2	158.6	55	1	25.1	2.83333	1	0	0	0	0	1	0	0	0	0	1	0	0	0
25333	0	0	164.6	51	1	24.8	1.25	1	0	0	0	0	1	0	0	0	0	1	0	0	0
25334	0	0	163	74	1	21.5	2.08333	2	0	0	1	0	1	0	0	0	0	1	0	1	0
25335	0	0	160	54	1	19.5	4	1	0	0	0	1	1	0	0	0	0	1	0	0	0
25336	0	0	158.4	46	2	21.9	1.91667	2	0	0	0	0	1	0	0	0	0	1	0	0	0
25337	0	2	147.3	40	2	27.1	2.91667	1	0	1	0	0	1	1	0	0	0	1	0	1	0
25338	1	0	144.3	79	2	19.8	1	2	0	0	0	0	1	0	0	0	0	1	0	0	0
25339	0	0	158	33	2	24	2	1	0	0	0	0	1	0	1	0	0	0	0	1	0
25340	0	2	162.1	30	2	25.5	1.5	1	0	0	0	0	1	0	0	0	0	1	0	1	0
25341	0	2	172.9	60	1	28.1	5	2	0	0	0	1	1	0	0	0	0	1	0	0	1
25342	0	0	178	20	1	19.1	1.41667	1	0	0	0	0	1	0	0	0	1	1	0	0	0
25343	0	2	162.1	69	1	26.1	5.33333	2	0	1	0	0	1	1	0	0	0	1	1	1	0
25344	0	2	153.6	53	2	28.1	1.41667	1	0	0	1	0	1	0	0	0	0	1	0	0	0
25345	0	2	173	36	1	26.9	6.16667	2	0	1	0	0	1	1	0	0	0	1	0	0	0
25346	0	2	173	36	1	26.9	6.16667	2	0	1	0	0	1	1	0	0	0	1	0	0	0
25347	0	0	162.5	43	2	22.3	0.916667	1	0	0	0	0	1	0	0	0	0	1	0	0	0
25348	0	0	152.1	49	2	21.7	2.25	1	0	0	0	0	1	0	0	0	0	1	0	0	0
25349	0	2	165.6	49	1	25.4	3.91667	2	0	0	0	1	1	0	0	0	0	1	0	0	0
25350	0	2	178.5	30	1	25.5	1.25	1	0	0	0	0	1	0	0	0	0	1	0	0	0
25351	0	2	150.9	40	2	25.3	0.75	2	0	0	0	0	1	0	0	0	0	1	0	0	0
25352	0	0	158	40	2	21.6	0.5	1	0	0	0	0	0	0	0	0	0	1	0	0	0
25353	0	0	176	22	1	24.9	1.25	1	0	0	0	1	1	0	0	0	0	1	0	1	0
25354	0	3	151.4	52	2	34	3.5	2	0	0	1	0	1	1	0	0	0	1	0	0	1
25355	1	2	164.7	42	1	25.3	1.5	1	0	0	0	0	1	0	0	0	0	1	0	0	0
25356	0	1	153.7	77	1	17.9	3.25	1	0	1	0	0	1	1	0	0	0	1	0	1	1
25357	0	3	177	21	1	30.3	1.16667	1	0	0	0	0	1	0	0	0	0	1	0	0	0
25358	0	1	150	69	2	17.8	1.25	2	0	1	0	0	1	1	0	1	0	1	0	0	0
25359	0	0	159.6	35	2	20.1	2.91667	1	0	1	0	0	1	1	0	0	0	1	0	0	0
25360	0	0	147	79	2	19.9	2.25	2	0	0	0	0	1	0	0	0	0	1	0	0	0
25361	0	2	168.9	63	1	27.7	2.58333	1	0	0	0	0	1	0	0	0	0	1	0	0	0
25362	1	0	156.7	23	2	21.6	2.08333	1	0	1	0	0	1	1	0	0	0	1	0	0	0
25363	0	0	155	36	2	21.6	0.75	1	0	0	0	0	0	0	0	0	0	0	0	0	0
25364	0	2	170	62	1	26	4.08333	1	0	1	0	0	1	1	0	0	0	1	0	0	0
25365	0	2	170	62	1	26	4.08333	1	0	1	0	0	1	1	0	0	0	1	0	0	0
25366	0	2	181.3	30	1	25.7	1.33333	1	0	0	0	1	1	0	1	0	0	1	0	1	0
25367	0	1	172	53	1	15.9	1.5	1	0	1	0	1	1	1	0	0	0	1	0	0	0
25368	0	0	167	38	2	22.2	1.25	1	0	1	0	0	1	1	0	0	0	1	0	0	0
25369	0	0	169	68	1	23.5	4.5	2	0	1	0	0	1	1	0	0	0	1	0	0	1
25370	0	0	177	59	1	22.3	3.66667	2	0	0	0	0	1	1	0	0	0	1	0	0	0
25371	0	0	153.8	38	2	22.4	1	1	0	0	0	0	1	0	0	0	0	1	0	0	0
25372	0	3	169.1	27	2	36.8	0.583333	2	0	0	1	0	1	0	0	0	0	1	0	0	0
25373	0	2	173	43	1	30	1.41667	1	0	0	0	1	1	0	0	0	0	1	0	0	0
25374	0	0	154.9	45	2	22.1	0.916667	1	0	0	0	0	1	0	0	0	0	1	0	0	0
25375	0	2	162.9	47	2	26.9	1.83333	2	0	0	0	0	1	0	0	0	0	1	0	1	0
25376	0	3	165.8	53	1	31.8	3.5	2	0	0	1	1	1	0	0	0	0	1	0	1	0
25377	0	0	157.8	59	2	20	1.91667	1	0	1	0	0	1	1	0	0	0	1	0	0	0
25378	0	2	177	57	1	28.4	5.16667	2	0	1	0	0	1	1	0	0	0	1	0	0	0
25379	0	3	142	66	2	32.3	3.16667	2	0	0	1	0	1	1	0	0	0	1	0	0	0
25380	1	0	175.5	31	1	24.4	2.25	1	0	0	0	0	1	1	0	0	0	1	0	0	0
25381	0	0	152.5	33	2	20	1.16667	1	0	0	0	0	1	0	0	0	0	1	0	1	0
25382	0	0	170	56	1	24.6	2.66667	2	0	1	1	0	1	1	0	0	0	1	0	0	0
25383	0	1	176	18	1	13.6	2.91667	2	0	1	0	1	1	1	0	0	0	0	0	0	0
25384	0	0	157.1	52	2	20.7	3.16667	1	0	0	0	0	1	1	0	0	0	1	0	1	0
25385	0	0	164	57	1	23.2	0.75	2	0	0	0	1	1	0	0	0	0	1	0	0	0
25386	0	2	154	42	2	26.4	2.91667	1	0	1	0	0	1	1	0	0	0	1	0	1	0
25387	0	0	165	76	2	20.6	1.58333	2	0	0	0	0	1	0	0	0	0	1	0	0	0
25389	0	2	155.2	54	2	25.2	2.5	1	0	1	0	0	1	1	0	0	0	1	0	1	0
25390	0	0	163	46	2	18.6	2.75	2	0	1	0	0	1	1	0	0	0	1	0	0	0
25391	0	2	159	33	2	25.3	1.16667	1	0	0	0	0	0	0	0	0	0	1	0	0	0
25392	1	0	149	50	2	23.9	1.58333	1	0	1	0	1	1	1	0	0	0	1	0	1	0
25393	0	2	158	42	2	27.3	1.58333	1	0	1	0	0	1	0	0	0	0	1	0	0	0
25394	0	3	164	32	2	34.2	1.25	2	0	1	0	0	1	1	0	0	0	1	0	0	0
25396	0	0	169.4	36	2	22.7	1.58333	1	0	0	0	0	1	0	1	0	0	1	0	1	0
25397	0	0	185.2	21	1	20.8	1.75	1	0	0	0	0	1	0	0	0	0	1	0	0	0
25398	0	1	157	70	2	18.2	0.916667	1	0	0	0	0	1	0	1	0	0	1	0	1	0
25399	0	0	160	50	2	22.7	1.58333	1	0	0	0	0	1	0	1	0	0	1	0	1	0
25400	0	0	174.6	51	1	24.4	0.75	2	0	0	0	0	1	0	1	0	0	1	0	1	0
25402	0	1	176	66	1	17.8	3.25	1	0	1	0	1	1	1	0	0	0	1	0	0	0
25403	0	0	158.2	46	2	20.3	1.83333	1	0	0	0	0	1	1	0	0	0	1	0	1	0
25404	1	2	158.8	18	2	27.5	3.33333	1	0	0	0	0	1	1	0	0	0	1	0	0	0
25405	0	0	154.6	41	2	19.9	1.33333	1	0	0	0	0	1	0	0	0	0	1	0	1	0
25406	0	2	171.8	78	1	28.5	3.66667	2	0	0	0	0	1	0	0	0	0	1	0	0	0
25407	0	0	175	18	1	21.2	0.833333	2	0	0	0	0	1	0	0	0	0	1	0	0	0
25409	0	0	155.5	55	2	21.5	1.83333	1	0	0	0	0	1	0	0	0	0	1	0	1	0
25410	0	2	167	59	1	26.9	2.41667	2	0	1	0	0	1	1	0	0	0	1	0	0	0
25411	0	3	161.9	72	1	32.6	5.33333	2	0	1	0	0	1	1	0	0	0	1	1	1	0
25413	0	2	158.2	43	2	25.4	2	1	0	0	0	0	1	1	0	0	0	1	0	0	0
25414	0	0	174	33	2	22.1	0.833333	1	0	0	0	0	0	0	0	0	0	1	0	0	0
25415	0	2	158.5	18	2	27.2	4.5	2	0	1	0	0	1	1	0	0	0	1	0	0	0
25416	0	2	159	44	2	29.3	1.25	2	0	0	0	0	1	0	0	0	0	1	0	0	0
25417	0	0	163	62	1	23.3	0.916667	2	0	0	0	0	1	0	1	0	0	1	0	1	0
25418	0	0	146.2	34	2	19.7	1.41667	1	0	0	0	0	1	0	0	0	0	1	0	1	0
25419	1	2	152.3	54	2	29	3.33333	2	0	0	0	0	1	0	0	0	0	1	0	1	0
25420	1	0	170	23	1	24.2	2.5	1	0	0	0	1	1	0	0	0	0	1	0	0	0
25421	0	3	177.7	31	1	30.3	4.58333	1	0	1	0	0	1	1	1	0	0	1	0	1	0
25422	0	1	165.5	22	1	18.3	0.75	1	0	0	0	0	1	0	0	0	0	0	0	0	0
25423	0	2	158.2	59	1	26.5	1.25	2	0	0	1	0	1	0	0	0	0	1	0	0	0
25424	0	0	162.2	49	1	23.8	1.58333	1	0	0	0	0	1	0	0	0	0	0	0	0	0
25425	0	0	156.5	43	2	20.2	1.41667	1	0	1	0	0	1	1	0	0	0	1	0	1	0
25426	0	0	166.3	65	1	20.2	5.66667	2	0	1	0	0	1	1	0	0	0	1	1	0	1
25427	0	3	156	40	2	32.5	0.833333	1	0	0	0	0	0	0	0	0	0	1	0	0	0
25429	0	2	144	70	2	26.8	1.58333	2	0	0	0	0	1	0	0	0	0	1	0	1	0
25430	0	0	142.4	61	2	20.7	0.75	2	0	0	0	0	1	0	0	0	0	1	0	0	0
25431	0	2	165.4	42	2	26.2	2.75	1	0	0	0	1	1	0	0	0	0	1	0	1	0
25432	1	2	167	63	1	25.8	0.916667	2	0	0	1	0	1	0	0	0	0	0	0	0	0
25433	0	0	167.6	72	1	22.9	0.666667	2	0	0	0	1	1	0	0	1	0	1	0	0	0
25436	0	0	160	70	2	19.5	3.25	2	0	1	0	0	1	1	0	0	0	0	0	0	0
25437	0	0	171.7	45	1	24.8	1.08333	1	0	0	0	0	1	0	0	0	0	1	0	0	0
25438	0	0	175.7	50	1	23.1	1	2	0	0	1	0	1	0	0	0	0	1	1	0	0
25439	0	0	168	70	1	23.8	3.41667	2	0	0	0	0	1	0	0	0	0	1	0	0	0
25440	0	2	176.6	24	1	26.2	0.916667	2	0	0	0	0	1	0	0	0	0	1	0	0	0
25441	1	2	149.1	47	2	26.6	2.25	1	0	0	0	0	1	1	0	0	0	1	0	0	0
25442	0	0	170	85	1	19.7	1.5	2	0	1	0	0	1	1	0	0	0	1	0	0	1
25443	0	0	165	51	1	23.5	2.5	1	0	0	0	0	1	0	0	0	0	1	0	0	0
25444	0	2	173	79	1	26.7	2.5	2	0	1	0	0	1	1	0	0	0	1	0	0	1
25445	1	0	157	89	2	19.1	2.83333	2	0	1	0	0	1	1	0	0	0	1	0	0	1
25446	0	2	157.8	50	2	27	2.41667	2	0	1	0	0	1	1	0	0	0	1	0	1	0
25447	0	0	193	21	1	21.5	0.916667	1	0	0	0	0	1	0	0	0	0	1	0	0	0
25448	0	0	174	21	1	20.1	1.58333	1	0	0	0	0	1	0	0	0	0	1	0	0	0
25449	0	2	171	79	1	25.6	5.58333	1	0	1	0	0	1	1	0	0	0	1	0	0	0
25450	0	2	171	79	1	25.6	5.58333	1	0	1	0	0	1	1	0	0	0	1	0	0	0
25451	0	2	155	59	2	27.3	2.08333	1	0	0	0	0	1	0	0	0	0	1	0	0	0
25452	0	0	146.8	83	2	19.4	5.83333	2	0	1	0	0	1	1	0	0	0	1	1	1	1
25453	0	0	160	65	1	21.5	2.41667	2	0	0	0	0	1	0	0	0	0	1	0	0	0
25454	0	0	173.6	30	1	22.2	2	1	0	0	0	0	1	0	0	0	0	1	0	0	0
25455	1	0	175	54	1	24.5	1.41667	1	0	1	0	0	1	1	0	0	0	1	0	0	0
25457	0	0	172.2	75	1	24.8	2.66667	2	0	0	1	0	1	0	0	0	0	1	0	0	0
25458	0	0	165.3	36	2	19.8	0.833333	1	0	0	0	0	1	0	0	0	0	1	0	0	0
25459	0	0	160	36	2	19.9	1.58333	1	0	1	0	0	1	1	0	0	0	1	0	1	0
25460	0	2	163.7	23	2	27.7	4.08333	1	0	0	0	0	1	0	0	0	0	1	0	0	0
25461	0	0	164.1	61	2	23.1	1.16667	2	0	0	0	0	1	0	1	0	0	1	0	0	0
25463	0	0	147.5	46	2	22	1.83333	1	0	0	0	0	1	1	0	0	0	1	0	0	0
25466	0	0	145.8	76	2	20.1	1	2	0	0	0	0	1	0	0	0	0	1	0	0	0
25467	0	0	170	68	1	24.6	3.33333	2	0	0	0	0	1	0	0	0	0	1	0	0	0
25468	0	2	150.9	52	2	25.3	2.33333	1	0	0	0	0	1	0	0	0	0	1	0	0	0
25469	0	2	155.8	63	2	26.4	2.66667	1	0	0	0	0	1	0	0	0	0	1	0	0	0
25470	0	0	160.7	50	2	23.9	2.41667	1	0	1	0	0	1	1	0	0	0	1	0	1	0
25471	0	1	167.8	53	1	17.6	1.33333	2	0	0	1	0	1	0	0	0	0	0	0	0	0
25473	0	2	175	47	1	28.4	2.33333	1	0	0	0	0	1	0	0	0	0	1	0	0	0
25474	0	0	159.6	18	2	19.5	1.33333	1	0	0	0	0	1	0	0	0	0	1	0	0	0
25475	0	2	155.5	52	2	25.6	2.08333	1	0	0	0	0	1	0	0	0	0	1	0	0	0
25476	1	0	154	56	2	21.9	2	1	0	1	0	0	1	1	0	1	0	1	1	1	0
25477	1	0	170.6	62	1	22.7	2.83333	2	0	0	0	0	1	0	0	0	0	1	0	0	0
25478	0	3	164	23	2	31.4	1.25	1	0	0	0	1	1	1	1	0	0	1	0	1	0
25479	1	0	165.8	37	2	20.2	2.33333	1	0	0	0	0	1	0	0	0	0	1	0	0	0
25480	0	0	160	31	1	23.4	1.58333	1	0	0	0	1	1	0	0	0	0	1	0	0	1
25481	0	0	150	63	2	24.4	4.5	1	0	1	0	0	1	1	0	0	0	1	1	1	0
25482	0	2	175	53	1	28.1	3.25	2	0	0	0	0	1	0	0	0	0	1	0	0	0
25483	0	0	148	47	2	24.2	1.58333	2	0	0	0	0	1	0	0	0	0	1	0	0	0
25484	0	2	174.8	28	1	28.5	0.833333	1	0	0	0	0	1	0	1	0	0	1	0	1	0
25485	0	0	151.8	47	2	20.8	0.666667	2	0	0	0	0	1	0	0	0	0	1	0	0	0
25486	0	2	157.6	48	2	29.6	1.25	1	0	0	0	0	1	0	0	0	0	1	0	0	0
25487	0	0	169	43	1	24.2	3.08333	1	0	0	0	0	1	0	0	0	0	1	0	0	0
25488	0	0	166.8	55	1	23.3	1.75	2	0	0	1	0	1	1	0	0	0	1	0	0	0
25489	0	0	166.8	55	1	23.3	1.75	2	0	0	1	0	1	1	0	0	0	1	0	0	0
25491	0	0	157.7	67	2	21.6	1.25	1	0	0	0	0	1	0	0	0	0	1	0	0	0
25492	0	2	161.8	35	2	27	1.08333	1	0	0	0	0	1	0	0	0	0	1	0	0	0
25493	0	0	150	31	2	23.6	0.75	1	0	0	0	0	1	0	1	0	0	1	0	1	0
25494	0	0	147.2	62	2	21.6	1.33333	1	0	0	0	0	1	0	0	0	0	1	0	1	0
25495	0	0	173	49	1	20.7	3.08333	1	0	1	0	1	1	1	0	0	0	1	0	0	0
25496	0	0	164.5	63	1	24.4	2	2	0	0	0	1	1	0	0	0	0	1	0	0	0
25497	0	2	158.5	51	2	25.1	4.66667	1	0	1	0	0	1	1	0	0	0	1	0	1	0
25498	0	0	169.5	52	1	23.3	2.33333	1	0	0	0	0	1	0	0	0	0	1	0	0	0
25499	0	2	166.3	32	2	26.3	1.5	1	0	1	0	1	1	1	0	0	0	1	0	1	0
25500	0	0	159	29	2	24.3	1.25	1	0	1	0	0	1	1	0	0	0	1	0	0	1
25501	0	2	180	45	1	29.3	2.5	2	0	1	1	1	1	1	0	0	0	1	0	0	0
25502	0	0	163.3	57	2	22.2	0.666667	2	0	0	0	0	1	0	0	0	0	1	0	0	0
25503	0	0	164.7	50	2	23.3	2	2	0	0	0	0	1	0	0	0	0	1	0	0	0
25504	0	0	172	25	1	23	0.75	1	0	0	0	1	1	0	0	0	0	1	0	0	0
25506	0	3	158	27	2	37.6	1.83333	1	0	0	0	0	1	0	0	0	0	1	0	0	0
25507	0	0	167	60	1	21.5	1.91667	2	0	1	0	0	1	1	0	0	0	1	0	0	1
25508	0	2	166.8	19	2	25.5	0.75	2	0	0	0	0	1	0	0	0	0	1	0	0	0
25509	0	0	163.5	86	1	19.4	1.41667	2	0	0	0	0	1	0	0	0	0	1	0	0	0
25510	0	0	170	61	1	23.5	2.66667	2	0	1	0	0	1	1	0	0	0	1	0	0	0
25511	0	0	172.8	42	1	24.9	0.75	2	0	0	0	0	1	0	0	0	0	1	0	0	0
25512	0	0	152.9	52	2	18.9	1.83333	1	0	1	0	0	1	1	0	0	0	1	0	1	0
25513	0	0	147.5	75	2	19.5	2.25	1	0	1	0	0	1	1	0	0	0	1	0	0	0
25514	0	2	152	49	2	25.5	0.833333	1	0	0	0	0	1	0	0	0	0	1	0	0	0
25515	0	0	166	31	2	24.2	0.916667	1	0	0	0	0	1	1	0	0	0	1	0	0	0
25516	0	0	157.9	37	2	22.8	1.75	1	0	0	0	1	1	0	0	0	0	1	0	1	0
25517	0	0	156	50	2	21	3.58333	2	0	0	0	0	1	0	0	0	0	1	0	0	0
25518	1	0	152	61	2	24.7	3.33333	2	0	1	0	0	1	1	0	0	0	1	0	0	0
25521	0	0	153	57	2	22.2	1.08333	1	0	0	0	0	1	1	0	0	0	1	0	1	0
25522	0	0	147	73	2	20.8	3.5	2	0	1	0	0	1	1	0	0	0	1	0	0	0
25524	0	2	150.7	37	2	27.4	2.5	1	0	0	0	1	1	0	0	0	0	1	0	0	0
25525	1	0	160.3	55	2	23.7	1.16667	2	0	1	0	0	1	1	0	0	0	1	0	1	0
25526	1	0	158	64	1	24	3.33333	2	0	1	0	0	1	1	0	0	0	1	0	0	0
25527	1	0	154.3	60	2	24.5	1.66667	1	0	1	0	0	1	1	0	0	0	1	0	0	0
25528	0	0	171.5	74	1	19.9	6.16667	2	0	1	0	0	1	1	0	0	0	1	1	1	0
25529	0	1	160.8	24	2	18.3	1.91667	1	0	0	0	0	1	1	0	0	0	1	0	1	0
25530	0	0	148.4	72	2	23.9	0.416667	1	0	0	0	0	1	0	0	0	0	1	0	0	0
25531	0	0	155.6	43	2	20	2.58333	1	0	1	0	0	1	1	0	0	0	1	0	1	0
25532	1	0	150	49	2	19.6	3.5	2	0	0	0	0	1	0	0	0	0	1	0	0	0
25533	1	0	150	49	2	19.6	3.5	2	0	0	0	0	1	0	0	0	0	1	0	0	0
25534	0	2	170	27	1	25.3	1.66667	1	0	0	0	0	1	0	0	0	0	1	0	0	0
25535	0	0	164	57	1	19	1.58333	1	0	0	0	1	1	0	1	0	0	1	0	1	1
25536	0	0	166	48	2	24	2.41667	1	0	1	0	0	1	1	0	0	0	1	0	0	1
25538	0	2	163.3	75	1	29.2	5.25	2	0	1	0	0	1	1	0	0	0	1	1	1	0
25539	0	0	165.1	47	2	21.9	2	1	0	0	0	0	1	0	0	0	0	1	0	0	0
25540	0	3	166.1	46	1	32.8	2.41667	2	0	0	1	0	1	0	0	0	0	1	0	0	0
25541	0	0	178	44	1	23	4.75	2	0	0	0	1	1	1	0	0	0	1	0	0	1
25542	1	0	170.5	58	1	24.2	8.58333	2	0	1	0	0	1	1	0	0	0	1	0	0	0
25543	0	0	177.8	50	1	24.5	2	2	0	0	0	0	1	0	0	0	0	1	0	0	0
25544	0	0	152	88	2	18.6	2.91667	2	0	1	0	0	1	1	0	0	0	1	0	0	0
25545	0	2	159	61	2	26.5	0.833333	2	0	0	1	0	1	0	0	0	0	1	0	0	0
25546	1	0	153.3	42	2	21.5	2.66667	1	0	0	0	0	1	0	0	0	0	1	0	0	0
25547	0	3	157.1	49	2	36.2	1.58333	1	0	0	0	0	1	0	0	0	0	1	0	0	0
25548	0	2	166.9	32	1	25.8	2.08333	1	0	0	0	0	1	0	0	0	0	1	0	0	0
25549	0	0	160	38	2	22.3	2.16667	2	0	0	1	0	1	0	0	0	0	1	0	0	0
25550	0	3	149.6	60	2	30.7	7.41667	2	0	1	0	0	1	1	0	0	0	1	0	1	0
25551	0	0	170	66	1	24.6	1.5	1	0	0	0	1	1	0	0	0	0	1	0	0	0
25552	0	0	148	86	2	22.8	1.83333	2	0	1	0	0	1	1	0	1	0	1	0	0	0
25553	0	0	166.4	56	1	23.3	1.83333	1	0	1	0	1	1	1	0	0	0	1	0	0	0
25554	0	2	164.2	72	1	25.7	2	2	0	0	0	0	1	0	0	0	0	1	0	0	0
25555	0	2	170	41	1	26.6	1.08333	2	0	0	0	0	1	0	0	0	0	1	0	0	0
25557	0	2	163	28	2	27.9	0.833333	1	0	1	0	0	1	0	0	0	0	1	0	0	0
25558	0	0	169	21	1	21.5	3.75	1	0	0	0	1	1	0	0	0	0	1	0	0	0
25559	1	0	152.5	40	2	24	1.58333	2	0	1	0	0	1	1	0	0	0	1	0	0	0
25560	0	0	159.5	23	2	20.6	1.41667	1	0	0	0	0	1	0	0	0	0	1	0	0	0
25561	0	2	165	49	1	26.8	1.75	1	0	0	0	0	1	0	0	0	1	1	0	1	0
25563	0	3	162.9	54	1	30.7	3.66667	2	0	1	0	0	1	1	0	0	0	1	0	0	1
25564	0	0	166.8	55	1	23.3	3.41667	2	0	0	1	0	1	1	0	0	0	1	0	0	0
25565	0	0	166.8	55	1	23.3	3.41667	2	0	0	1	0	1	1	0	0	0	1	0	0	0
25566	0	0	152.5	71	2	22.3	3.66667	2	0	0	0	0	1	0	0	0	0	1	0	0	0
25567	0	0	161.7	22	2	21	1.58333	1	0	0	0	0	1	0	0	0	0	1	0	0	0
25568	0	2	155	63	2	26.2	1.08333	1	0	0	0	0	1	0	0	0	0	1	0	1	0
25569	0	0	174.3	21	1	21.8	1.33333	1	0	0	0	0	1	0	0	0	0	1	0	0	0
25570	0	2	164	63	1	27.9	0.916667	2	0	0	0	0	1	0	0	0	0	1	0	0	0
25571	0	0	160.5	44	2	24.8	1.58333	2	0	0	0	0	1	0	0	0	0	1	0	1	0
25572	0	0	156.1	51	2	24.5	2.58333	2	0	0	0	0	1	0	0	0	0	1	0	1	0
25574	0	1	172	21	2	14.9	1.33333	2	0	0	0	1	1	0	0	0	0	1	0	0	1
25575	0	0	152	49	2	21.4	2.91667	1	0	0	0	0	1	0	0	0	0	1	0	0	0
25577	0	1	160.9	26	2	15.5	0.916667	1	0	0	0	0	0	0	0	0	0	1	0	0	0
25578	0	0	156.1	19	2	20.7	0.75	1	0	0	0	0	1	0	1	0	0	1	0	1	0
25579	1	2	155.6	44	2	25.2	3.66667	2	0	0	0	0	1	0	0	0	0	1	0	0	0
25580	1	2	155.6	44	2	25.2	3.66667	2	0	0	0	0	1	0	0	0	0	1	0	0	0
25581	0	2	165	47	1	27.2	2.66667	2	0	0	0	0	1	0	0	0	0	1	0	0	0
25582	0	2	141.8	67	2	27.4	1.41667	2	0	0	0	0	1	0	0	0	0	1	0	0	0
25583	0	0	165.8	57	1	23	2.33333	1	0	0	0	0	1	0	0	0	0	1	0	0	0
25584	0	2	180	31	1	27.5	1	1	0	0	0	0	1	0	0	0	0	1	0	0	0
25585	0	0	158.3	46	2	23.4	1.16667	1	0	0	0	0	1	0	0	0	0	1	0	0	0
25586	0	0	159.6	58	2	23.3	1.83333	1	0	0	0	0	1	0	0	0	0	1	0	1	0
25587	0	2	154.2	64	2	25.9	1	2	0	0	0	0	1	0	0	0	1	1	0	0	0
25588	1	0	150	68	2	22.7	5.25	2	0	1	0	0	1	1	0	0	0	1	0	0	0
25589	0	2	156	43	2	25.5	2.5	1	0	1	0	0	1	1	0	0	0	1	0	0	0
25590	0	0	157.1	54	2	24.1	2.08333	2	0	0	0	0	1	1	0	0	0	1	0	0	0
25591	0	3	153.3	36	2	32.4	0.583333	1	0	0	0	0	1	0	0	0	0	1	1	0	0
25592	0	2	153.7	53	2	26.4	2.75	1	0	1	0	0	1	1	0	0	0	1	0	1	0
25593	0	0	158.1	43	2	23.4	1.5	2	0	1	0	0	1	1	0	0	0	1	0	0	0
25594	0	0	166.4	70	1	24.6	0.833333	2	0	0	0	0	1	0	0	0	0	1	0	0	0
25595	0	0	158.5	54	2	21.4	1.66667	1	0	0	0	0	1	0	0	0	0	1	0	0	0
25596	0	2	153	31	2	25.8	0.75	1	0	0	0	0	0	0	0	0	0	1	0	0	0
25597	0	1	167	26	2	18.3	1.5	1	0	0	0	0	1	0	0	0	0	1	0	1	0
25598	0	0	172	37	2	19.9	2.5	1	0	1	0	0	1	1	1	0	0	1	0	1	0
25599	0	0	174	35	1	24.4	1.25	1	0	0	0	0	1	0	1	0	0	0	0	1	0
25600	0	0	164	55	1	20.1	2.58333	2	0	1	0	0	1	1	0	0	0	1	0	0	0
25601	0	0	155.4	20	2	21.2	1.41667	1	0	0	0	0	1	0	0	0	0	1	0	1	0
25602	0	0	155.5	58	1	21.1	1.25	2	0	0	0	0	1	0	0	0	0	1	0	0	0
25603	0	1	173	55	1	15	2.75	2	0	1	0	1	1	1	0	0	0	1	0	0	0
25604	0	0	158.9	26	2	21.5	4.91667	1	0	0	0	0	1	1	0	0	0	1	0	1	0
25605	0	2	168	42	2	25.9	0.583333	1	0	0	0	0	0	0	0	0	0	1	0	0	0
25606	0	0	162.6	46	2	23.7	2.16667	2	0	1	0	0	1	1	0	0	0	1	0	0	0
25607	0	2	157	57	2	26.4	2.25	2	0	0	0	0	1	0	0	0	0	1	1	0	0
25608	0	0	176.2	18	1	19.3	0.5	1	0	0	0	0	1	0	0	0	0	1	0	0	0
25609	0	2	151	53	2	26.3	2.66667	1	0	1	0	0	1	1	0	0	0	1	0	0	0
25610	0	2	159	62	1	26.2	1.16667	3	0	0	0	1	1	0	0	0	0	1	0	0	0
25611	0	2	145	53	2	25.7	2	2	0	1	0	1	1	1	0	0	0	1	0	0	0
25612	0	0	161.7	29	2	20.2	1.25	1	0	0	0	0	1	0	0	0	0	1	0	1	0
25613	0	0	162	67	1	20.2	4.66667	2	0	1	1	0	1	1	0	0	0	1	0	0	0
25614	0	0	162	67	1	20.2	4.66667	2	0	1	1	0	1	1	0	0	0	1	0	0	0
25615	0	0	158.9	48	2	21.5	2.58333	1	0	1	0	0	1	1	0	0	0	1	0	1	0
25616	0	0	165.6	62	1	23.1	1.08333	1	0	0	0	0	1	0	0	0	0	1	0	0	0
25617	0	0	158	64	2	24	1.33333	1	0	1	0	0	1	1	0	0	0	1	0	0	0
25618	0	0	157.8	56	2	21.3	2	2	0	0	0	0	1	0	0	0	0	1	0	1	0
25619	0	0	179	19	1	21.8	0.833333	1	0	0	0	0	1	0	1	0	0	1	0	1	0
25620	0	0	157.8	28	2	20	2.08333	1	0	0	0	0	1	0	0	0	0	1	0	0	0
25621	1	0	166	70	1	22.9	2.41667	2	0	1	0	0	1	1	0	0	0	1	0	0	0
25622	0	0	150	79	2	22.7	1.25	2	0	0	1	0	1	0	0	0	0	1	0	1	0
25623	0	0	150	94	2	19.1	2	2	0	1	0	0	1	1	0	0	0	1	0	0	0
25624	0	2	172	36	1	26.7	1.66667	2	0	0	0	1	1	0	0	0	0	1	0	0	0
25625	0	2	170	74	1	26.6	0.666667	2	0	0	0	0	1	0	0	0	0	1	0	0	0
25626	0	0	163	18	2	19.9	1.08333	1	0	0	0	0	1	0	0	0	0	1	0	0	0
25627	0	0	179.3	24	1	22.4	0.833333	1	0	0	0	0	1	0	0	0	0	1	0	0	0
25628	0	2	151.6	61	1	25.4	3.25	2	0	1	0	0	1	1	0	0	0	1	0	0	0
25629	0	0	156	66	2	22.2	2.33333	1	0	1	0	0	1	1	0	0	0	1	0	0	0
25630	0	0	179.5	33	1	25	1.58333	1	0	0	0	1	1	0	0	0	0	1	0	0	0
25631	1	0	166.6	44	2	22.3	1.83333	1	0	0	0	0	1	0	0	0	0	1	0	0	0
25632	1	0	166.5	72	1	19.3	2.41667	1	0	0	0	0	1	0	0	0	0	1	0	0	0
25633	1	0	156.9	37	2	22	3.08333	1	0	1	0	0	1	1	0	0	0	1	0	1	0
25634	0	2	152	70	2	26.8	1.08333	2	0	1	0	0	1	1	0	0	0	1	0	0	0
25635	1	2	172	60	1	26	2.58333	1	0	1	0	0	1	1	0	0	0	1	0	0	0
25637	0	2	174.8	53	1	26.2	2.5	1	0	0	0	0	1	0	0	0	0	1	0	0	0
25638	0	0	151.4	53	2	24.3	2.08333	1	0	1	0	0	1	1	0	0	0	1	0	1	0
25639	0	2	159	46	2	25.5	1.66667	2	0	0	0	0	1	1	0	0	0	1	0	0	0
25641	0	0	177.8	24	1	23.6	1.33333	1	0	0	0	0	1	0	0	0	0	1	0	0	0
25642	0	2	156	28	2	25.1	1.16667	1	0	1	0	0	1	1	0	0	0	1	0	0	0
25643	0	2	165.7	60	1	29.6	1.58333	2	0	1	0	0	1	1	0	0	0	1	0	0	0
25644	1	0	156	48	2	18.7	1.33333	1	0	0	0	0	1	0	0	0	0	1	0	0	0
25645	0	0	170.6	62	1	22.7	2.33333	2	0	0	0	0	1	0	0	0	0	1	0	0	0
25646	0	2	165	81	1	28	3.83333	2	0	0	0	0	1	0	0	0	0	1	0	0	0
25647	0	2	165	81	1	28	3.83333	2	0	0	0	0	1	0	0	0	0	1	0	0	0
25648	0	2	158.3	39	2	26.6	0.916667	2	0	1	0	0	1	1	0	0	0	1	0	1	0
25649	0	2	165.2	34	1	25.9	1	1	0	0	0	1	1	0	0	0	0	1	0	0	0
25650	0	1	146	67	2	17.2	7.75	2	0	0	1	0	1	0	0	0	0	1	0	0	0
25651	0	0	160.7	31	2	22.1	1.08333	1	0	0	0	0	0	0	0	0	0	1	0	0	0
25652	0	0	177	47	1	20.9	1.16667	3	0	0	0	1	1	0	0	0	0	1	0	0	0
25654	0	2	150	68	2	25.8	1.83333	2	0	1	0	0	1	1	0	0	0	1	0	0	0
25656	0	0	170	19	1	20.2	3.66667	1	0	0	0	0	1	0	0	0	0	1	0	0	0
25657	0	0	155.7	38	2	22.9	6.41667	1	0	1	0	0	1	1	0	0	0	1	0	0	0
25658	0	0	155.7	38	2	22.9	6.41667	1	0	1	0	0	1	1	0	0	0	1	0	0	0
25659	0	2	162.8	74	1	28.2	2.33333	2	0	0	0	0	1	0	0	0	0	1	0	0	0
25661	0	1	170	45	1	18.3	1.5	1	0	1	0	1	1	1	0	0	0	0	1	0	0
25662	0	0	158	49	2	21.6	4.5	1	0	0	0	0	1	1	0	0	0	1	0	0	1
25663	0	0	168	49	1	20.5	1.16667	2	0	0	0	1	1	0	0	0	0	1	0	0	0
25664	0	3	162.8	31	2	32.7	1.58333	1	0	0	0	0	1	1	0	0	0	1	0	0	0
25665	0	2	165.5	62	2	27.1	4.5	2	0	1	1	0	1	1	0	1	0	1	0	1	0
25666	0	2	163	28	2	29	1.5	1	0	0	0	0	1	1	0	0	0	1	0	1	0
25667	0	3	163.6	28	2	30.9	1.66667	1	0	0	0	0	1	0	0	0	0	1	0	0	0
25668	0	0	165.4	47	1	24.3	1.83333	1	0	0	0	0	1	0	0	0	0	1	0	0	0
25669	0	2	157.3	76	1	27.8	1.5	2	0	0	0	0	1	0	0	0	0	1	0	0	0
25670	0	2	164.3	68	1	25.6	3.16667	2	0	0	0	1	1	0	0	0	0	1	0	0	0
25671	0	0	148.2	76	2	23.7	0.916667	2	0	0	0	0	1	0	0	0	0	1	0	1	0
25672	0	2	158.5	50	2	25.3	1.66667	1	0	0	0	0	1	0	0	0	0	1	0	0	0
25673	0	0	159.7	21	2	23.9	2.5	1	0	0	0	0	1	0	0	0	0	1	0	0	0
25674	0	0	174	23	1	19.8	1.08333	1	0	1	0	1	1	1	0	0	0	1	0	0	0
25675	0	0	148.3	58	2	20.2	0.75	2	0	0	1	1	1	0	0	0	0	1	0	0	0
25676	0	0	154	48	2	24	1.08333	1	0	0	0	0	1	1	0	0	0	1	0	0	0
25677	0	2	156.4	46	2	28.8	3.08333	2	0	0	0	0	1	0	0	0	0	1	0	1	0
25678	0	0	170	49	1	23.7	7.08333	2	0	1	1	0	1	1	0	0	0	1	0	1	1
25679	0	2	161	75	2	27.8	2.25	2	0	1	0	0	1	1	0	0	0	1	0	0	0
25680	1	0	148.9	81	2	21.1	3.66667	1	0	1	0	0	1	1	0	0	0	1	0	0	0
25681	0	0	166	48	2	22.5	3.08333	1	0	1	0	0	1	1	0	0	0	1	1	0	0
25682	0	1	155.9	38	2	17.4	5.08333	2	0	0	0	0	1	0	0	0	0	1	0	0	1
25685	1	0	178.3	19	1	19.6	1.08333	1	0	0	0	0	1	0	0	0	0	1	0	0	0
25686	0	2	150.7	69	1	26.8	5.25	2	0	1	0	0	1	1	0	0	0	1	0	1	0
25687	0	0	164.8	28	2	19.8	1.25	1	0	0	0	0	1	1	0	0	0	1	0	1	0
25688	0	0	173	19	1	23.5	1.5	1	0	0	0	0	1	0	0	0	0	1	0	0	0
25689	1	2	154	41	2	29	0.75	1	0	0	0	0	0	0	0	0	0	1	0	0	0
25690	0	0	155.2	45	2	24.6	1.75	1	0	0	0	0	1	1	0	0	0	1	0	0	0
25691	0	0	170.1	61	1	21.2	4	2	0	1	0	1	1	1	0	1	0	1	0	0	0
25692	0	0	174	21	1	19.2	2.16667	1	0	0	0	1	1	0	0	1	0	1	0	0	0
25693	0	0	168	21	2	19.6	1.16667	1	0	0	0	0	1	0	0	0	0	1	0	0	0
25694	0	2	149.2	43	2	26	1.66667	1	0	0	0	0	1	0	0	0	0	1	0	0	0
25695	0	0	158.6	76	1	23.9	3.33333	1	0	1	0	1	1	1	0	0	0	1	0	0	0
25696	0	2	153	33	2	27.6	1	1	0	1	0	0	1	1	0	0	0	1	0	0	0
25697	1	2	160	78	2	25.4	0.916667	2	0	0	0	0	1	0	0	0	0	1	0	0	0
25698	0	3	161	34	2	31.2	1.16667	1	0	1	0	0	1	1	0	0	0	1	1	0	0
25699	0	2	175.1	31	2	28.4	1.75	1	0	0	0	1	1	0	0	0	0	1	0	1	0
25700	0	1	162.6	49	1	17.4	2	2	0	0	0	0	1	0	0	0	0	1	0	0	0
25701	0	0	172.5	27	1	21.7	0.666667	1	0	0	0	1	1	0	1	0	0	0	0	1	0
25702	0	2	160	49	2	26	2.58333	2	0	1	0	0	1	1	0	0	0	1	0	0	0
25703	0	0	161.9	39	2	21.9	2.5	1	0	1	0	0	1	1	0	0	0	1	0	1	0
25704	0	3	165.5	59	1	30.6	0.916667	1	0	0	0	0	1	0	1	0	0	1	0	1	0
25705	0	0	179.8	46	1	23.3	1.16667	1	0	0	0	0	1	0	0	0	0	1	0	0	0
25706	0	2	160.2	30	2	29.3	1	1	0	0	0	0	0	0	0	0	0	1	0	0	0
25707	0	0	184	20	1	22.7	3.41667	1	0	0	0	0	1	0	0	0	0	1	0	0	0
25708	1	0	169	62	1	23.8	2.25	2	0	1	0	0	1	1	0	0	0	1	0	0	0
25709	0	0	160.8	20	2	24	1.75	1	0	0	0	0	1	0	0	0	0	1	0	1	0
25710	0	0	161	66	1	22.9	4.08333	2	0	1	0	0	1	1	0	0	0	1	1	1	0
25711	0	2	174.6	28	1	25.5	0.833333	1	0	0	0	0	1	0	0	0	0	1	0	0	0
25712	1	0	159.5	53	2	21.5	1.33333	1	0	0	0	0	1	0	0	0	0	1	0	1	0
25713	0	0	165.3	22	2	21.3	1.41667	1	0	1	0	0	1	1	0	0	0	1	0	1	0
25714	1	2	159.6	53	2	25.7	2.91667	1	0	1	0	0	1	1	0	0	0	1	0	0	0
25715	0	0	152	52	2	23.8	3.25	2	0	0	0	0	1	1	0	0	0	1	0	0	1
25716	0	0	157.9	63	2	24.6	0.583333	2	0	0	1	0	1	0	0	0	0	1	0	0	0
25717	0	0	165.3	36	2	21	3.5	2	0	1	0	0	1	1	0	0	0	1	0	1	0
25718	0	0	157	51	2	22.3	3.08333	1	0	1	0	0	1	1	0	0	0	1	0	0	0
25719	0	0	156	47	2	24.2	0.833333	2	0	0	0	0	1	0	0	0	0	1	0	0	0
25720	1	0	150.3	60	2	18.5	3.58333	2	0	1	0	1	1	1	0	0	0	1	0	0	1
25722	0	0	156.6	36	2	19.2	1.75	1	0	0	0	0	0	0	0	0	0	1	0	0	0
25723	0	0	161	48	2	19.7	2.41667	1	0	1	0	0	1	1	0	0	0	1	0	0	1
25724	0	0	153	54	2	24.7	1.16667	1	0	0	0	0	1	0	0	0	0	1	0	0	0
25725	0	0	155.8	29	2	21.7	1.5	1	0	0	0	0	1	0	0	0	0	1	0	1	0
25726	0	2	147	60	2	26.4	4.91667	2	0	1	0	0	1	1	0	0	0	1	0	1	0
25727	0	0	168.2	70	1	23.6	2	2	0	0	1	0	1	0	0	0	0	1	0	0	0
25728	0	0	145	47	2	19.3	2.83333	1	0	0	0	0	1	0	0	0	0	1	0	0	0
25729	0	2	160.4	48	2	29.3	2.41667	2	0	0	0	0	1	0	0	0	0	1	0	0	0
25730	0	3	168.3	62	1	30.6	5.5	2	0	1	0	0	1	1	0	0	0	1	1	1	0
25731	0	0	168	49	1	20.9	3.75	2	0	0	0	1	1	0	0	0	0	1	0	0	1
25732	0	0	176.9	46	1	24.8	2.66667	1	0	0	0	1	1	0	0	0	0	1	0	0	0
25733	0	0	176.9	46	1	24.8	2.66667	1	0	0	0	1	1	0	0	0	0	1	0	0	0
25734	1	0	155.9	47	2	21.2	2.5	2	0	0	0	0	1	0	0	0	0	1	0	0	0
25735	0	0	158	59	2	22.8	0.833333	2	0	0	1	0	1	1	0	0	0	1	0	0	0
25736	0	3	162.2	41	2	31.2	6.75	2	0	1	0	0	1	1	0	0	0	1	0	0	0
25737	0	3	162.2	41	2	31.2	6.75	2	0	1	0	0	1	1	0	0	0	1	0	0	0
25738	0	0	169.5	59	1	21.6	3.33333	1	0	1	0	0	1	1	0	0	0	1	1	0	0
25739	0	0	166.5	51	1	24.5	2.16667	1	0	0	0	0	1	0	0	0	0	1	0	0	0
25740	0	0	158	64	2	24	2.41667	1	0	1	0	0	1	1	0	0	0	1	0	0	0
25741	0	0	164	39	2	23.8	2.16667	2	0	0	0	0	1	0	0	0	0	1	0	0	0
25742	0	0	171	21	1	22.6	4.08333	1	0	0	0	0	1	0	0	0	0	1	0	0	0
25743	0	2	162.1	25	2	25.1	1	1	0	0	0	0	1	1	1	0	0	1	0	1	0
25746	1	0	156	61	2	23.8	3.33333	1	0	0	0	0	1	0	0	0	0	1	0	0	0
25747	0	0	172.5	46	1	23.4	3.75	1	0	0	0	0	1	0	0	0	0	1	0	0	0
25748	0	0	167	53	1	21.5	0.916667	1	0	0	0	0	1	1	0	0	0	1	0	1	0
25749	0	2	170	22	1	26	9.91667	1	0	1	0	1	1	1	0	0	0	1	0	0	0
25750	0	2	170	22	1	26	9.91667	1	0	1	0	1	1	1	0	0	0	1	0	0	0
25751	1	0	155.6	76	2	23.1	3.91667	2	0	1	0	0	1	1	0	0	0	1	0	1	0
25752	0	0	170	38	1	21.8	2.83333	1	0	0	0	1	1	0	0	0	0	1	0	0	0
25753	0	2	167.4	54	1	29.6	1.91667	2	0	0	0	0	1	0	0	0	0	1	0	0	0
25754	0	3	169	72	1	33.6	2.91667	2	0	0	0	0	1	0	0	0	0	1	0	0	0
25755	0	2	165.4	64	1	26.8	5.08333	2	0	1	0	0	1	1	0	0	0	1	0	1	0
25756	0	0	163	40	2	22.5	0.583333	1	0	0	1	0	0	0	0	0	0	1	0	0	0
25757	0	2	152.7	76	2	25.2	1.16667	2	0	0	0	0	1	0	0	0	0	1	0	0	0
25758	1	0	158.1	38	2	19.2	2.41667	1	0	0	0	0	1	1	0	0	0	1	0	0	0
25759	0	0	161.4	45	2	22.9	2.66667	2	0	0	0	0	1	0	0	0	0	1	0	0	0
25760	0	0	174.6	56	1	21.4	2.16667	2	0	0	0	1	1	0	0	0	0	1	0	0	0
25761	1	0	153.8	44	2	22.3	2	1	0	0	0	0	1	0	0	0	0	1	0	0	0
25762	0	3	175	30	1	32.7	1.41667	1	0	0	0	1	1	0	1	0	0	1	0	1	0
25764	0	2	164	52	1	28.6	3	2	0	0	0	0	1	0	0	0	0	1	0	0	0
25765	0	0	180.4	24	1	23.2	1.58333	1	0	0	0	0	1	0	0	0	0	1	0	1	0
25766	1	0	165	74	1	21.7	7.25	2	0	1	0	0	1	1	0	0	0	1	1	1	0
25769	1	0	151.2	42	2	22.7	0.916667	1	0	0	0	0	1	1	0	0	0	1	0	1	0
25770	0	0	147.5	51	2	24.8	3.66667	2	0	1	0	0	1	1	0	0	0	1	0	1	1
25771	0	0	150.4	53	2	24.8	2.58333	1	0	0	0	0	1	0	0	0	0	1	0	0	0
25772	0	2	164	55	1	25.7	5.41667	2	0	1	0	0	1	1	0	0	0	1	0	1	0
25773	1	0	166	63	1	24.7	4.33333	2	0	1	0	0	1	1	0	0	0	1	1	0	0
25774	0	0	181.8	37	1	23.1	1.08333	1	0	0	0	0	1	0	0	0	0	1	0	0	0
25775	0	2	183	38	1	27.2	3.08333	1	0	1	0	1	1	1	0	0	0	1	0	0	0
25776	0	3	156	50	2	30.3	1.66667	2	0	0	1	0	1	0	0	0	0	1	0	0	0
25777	0	0	159.6	59	1	19.7	2.41667	1	0	0	0	0	1	0	0	0	0	1	0	0	0
25778	0	0	163.9	38	2	18.5	2	2	0	1	0	0	1	1	0	0	0	1	0	0	0
25779	0	0	154.2	65	2	19.7	1.55	1	0	0	0	0	1	0	0	0	0	1	0	0	0
25780	0	0	162.1	51	1	22.1	1.75	2	0	0	0	0	1	0	0	0	0	1	0	0	0
25781	0	0	184	24	1	24.5	0.75	1	0	0	0	0	1	0	1	0	0	1	0	1	0
25782	0	0	157.3	59	2	22.3	1.08333	1	0	0	0	0	1	0	0	0	0	1	0	0	0
25783	0	0	160	64	1	22.3	1.08333	2	0	0	1	0	1	0	1	0	0	0	0	1	0
25784	0	0	157	41	2	20.3	0.416667	1	0	0	0	0	1	0	0	0	0	1	0	0	0
25785	0	1	162	26	2	17.9	1.16667	1	0	0	0	0	1	0	0	0	0	1	0	1	0
25786	0	0	150	23	2	21.3	1.16667	1	0	0	0	0	1	0	1	0	0	1	0	1	0
25787	0	0	155	46	2	20.7	1.75	1	0	0	0	0	1	0	1	0	0	1	0	1	0
25788	0	1	154.1	46	2	18.1	2.83333	1	0	0	0	0	1	1	0	0	0	1	0	1	0
25789	0	0	164	46	1	22.7	2.5	1	0	1	1	0	1	1	0	0	0	1	0	0	0
25791	0	0	155	46	2	22.9	3.41667	1	0	0	0	0	1	1	0	0	0	1	0	1	0
25792	0	2	160.7	48	2	29	0.75	1	0	0	0	0	1	0	0	0	0	1	0	0	0
25793	0	0	164.3	25	2	19.9	0.916667	2	0	0	0	0	1	0	0	0	0	1	0	0	0
25794	0	2	178	29	1	29.4	3	1	0	0	0	1	1	0	0	0	0	1	0	0	0
25795	0	0	164.9	73	1	22.8	2.33333	2	0	0	0	1	1	0	0	0	0	1	0	0	0
25796	1	2	160	59	2	28.9	3.41667	1	0	1	0	0	1	1	0	0	0	1	0	0	1
25797	0	2	169.4	23	2	28.6	2.16667	1	0	1	0	0	1	1	0	0	0	1	0	1	0
25798	0	0	166.7	32	2	20.4	1.33333	1	0	0	0	0	1	0	0	0	0	1	0	0	0
25799	1	2	160.1	44	2	26.3	3.58333	1	0	0	0	0	1	1	0	0	0	1	0	1	0
25800	0	2	179.3	25	1	26.6	1.08333	1	0	0	0	1	1	0	0	0	0	1	0	0	0
25801	0	0	160	49	2	22.4	1.41667	1	0	0	0	1	1	0	0	0	0	1	0	0	0
25802	0	0	157.3	80	1	23.8	4.41667	2	0	0	0	0	1	0	0	0	0	1	0	0	0
25803	0	2	175	19	1	25.5	2.08333	1	0	0	0	0	1	0	1	0	0	1	0	1	0
25804	0	2	158.5	59	2	25.5	1.5	1	0	1	0	0	1	1	0	0	0	1	0	1	0
25805	1	3	158.8	56	2	30.1	2.41667	2	0	1	0	0	1	1	0	1	0	1	0	0	1
25806	0	0	168	58	1	24.1	1.08333	2	0	0	0	0	1	0	1	0	0	1	0	1	0
25807	0	0	158	65	2	18.8	2.66667	2	0	1	1	0	1	1	0	0	0	1	0	0	0
25808	0	3	160	32	2	33.6	2.08333	2	0	1	0	0	1	1	0	0	0	1	0	0	1
25809	0	0	173	73	1	20.4	2.5	2	0	0	0	0	1	0	0	0	0	1	0	0	0
25810	0	0	178.7	60	1	22.7	3.83333	2	0	0	0	0	1	0	0	0	0	1	0	0	0
25811	0	2	156.4	46	2	27.3	2.66667	2	0	1	0	0	1	1	0	0	0	1	0	1	0
25812	0	3	181.2	22	1	33	0.75	1	0	0	0	0	1	0	0	0	0	1	0	0	0
25813	0	2	159.6	72	1	29.2	0.666667	2	0	0	1	0	1	0	0	0	0	1	0	0	0
25814	0	0	155	19	2	20.4	0.916667	1	0	0	0	0	1	0	0	0	0	1	0	0	0
25815	0	2	161	74	1	25.8	3.33333	1	0	0	0	0	1	0	1	0	0	1	0	0	0
25816	0	2	176	26	1	27.8	3.41667	1	0	1	0	1	1	1	0	0	0	1	0	0	0
25817	0	0	167.4	18	1	21.4	1.91667	1	0	0	0	0	1	0	0	0	0	1	0	0	0
25818	0	0	155.3	45	2	21.3	1.83333	2	0	0	0	0	1	0	0	0	0	1	0	0	0
25819	0	2	155.4	40	2	29.6	2.83333	1	0	1	0	0	1	1	0	0	0	1	0	1	0
25820	0	0	152	34	2	22.5	1.83333	1	0	1	0	0	1	1	0	0	0	1	0	0	1
25821	0	0	177.4	55	1	25	1.5	2	1	0	0	1	1	0	0	0	0	1	0	0	0
25822	0	0	152	83	2	22.5	2.41667	2	0	0	0	0	1	0	0	0	0	1	0	0	0
25823	0	0	152	83	2	22.5	2.41667	2	0	0	0	0	1	0	0	0	0	1	0	0	0
25824	0	1	162	65	1	17.5	1.66667	1	0	1	0	1	1	1	0	0	0	1	0	0	0
25825	0	0	157	38	2	21.9	0.833333	1	0	0	0	0	0	0	0	0	0	1	0	0	0
25826	0	0	162.6	52	2	21.7	2.5	1	0	0	0	0	1	0	0	0	0	1	0	0	0
25827	0	3	157.8	72	1	32	1.16667	2	0	0	0	0	1	0	0	0	0	1	0	0	0
25828	0	2	157	57	2	26.4	2.25	2	0	0	0	0	1	0	0	0	0	1	0	0	0
25829	0	2	170	62	1	28.2	1.58333	1	0	0	0	0	1	1	0	0	0	1	0	1	0
25830	0	0	161.8	41	2	20.3	1.16667	1	0	0	0	1	1	0	0	0	0	1	0	0	0
25831	0	3	172.6	53	1	32.5	1.5	2	0	0	0	1	1	0	0	0	0	1	0	0	0
25832	0	0	157.8	54	2	22.2	2.66667	2	0	0	0	0	1	1	0	0	0	1	0	0	0
25833	0	2	161.3	59	1	25.1	5.83333	2	0	1	1	0	1	1	0	0	0	1	1	1	0
25834	0	0	166.5	32	1	23.6	1.5	2	0	0	0	0	1	0	0	0	0	1	0	0	0
25837	0	0	164.8	40	1	18.8	2.5	1	0	0	0	0	1	0	0	0	0	1	0	0	0
25838	0	0	181	33	1	25	3.41667	1	0	0	0	1	1	0	0	0	0	1	0	0	0
25839	0	3	163.7	33	2	32.6	4.25	1	0	0	0	0	1	0	0	0	0	1	0	0	0
25840	0	0	171.7	31	1	21.8	1.25	1	0	0	0	1	1	0	0	0	0	1	0	0	0
25841	0	2	166.6	55	1	28.4	2.16667	2	0	0	0	0	1	0	0	0	0	1	0	0	0
25842	0	0	179.8	54	1	23	1.16667	3	0	0	0	0	1	0	1	0	0	1	0	0	0
25843	0	0	161	30	2	21.2	0.75	1	0	0	0	0	0	0	0	0	0	1	0	0	0
25845	1	0	165	72	1	23.1	1.91667	2	0	0	0	0	1	0	0	0	0	1	0	0	0
25846	0	0	162.9	31	2	19.8	1.66667	1	0	1	0	0	1	1	0	0	0	1	0	1	0
25847	0	0	169.5	36	2	22	1.41667	1	0	0	0	0	1	0	0	0	0	1	0	1	0
25848	0	0	149.8	75	1	24.3	3.66667	2	0	0	0	0	1	0	0	0	0	1	0	0	0
25849	0	0	148	53	2	22.7	2.83333	2	0	0	0	0	1	0	0	0	0	1	0	0	0
25850	0	1	159.1	31	2	18.1	1.25	1	0	0	0	0	0	0	0	0	0	1	0	0	0
25851	0	0	150.6	51	2	19.8	0.833333	1	0	0	0	0	1	0	0	0	0	1	0	0	0
25852	0	0	177.3	47	1	24.6	3.5	1	0	0	0	1	1	0	0	0	0	1	0	0	0
25853	0	0	163.5	75	1	21.5	4.41667	2	0	1	1	0	1	1	0	0	0	1	0	0	0
25856	0	0	171	56	1	22.2	0.75	2	0	0	0	1	1	0	0	0	0	1	0	0	0
25857	0	0	175	79	1	20.9	2.41667	2	0	0	1	0	1	0	0	0	0	1	0	0	0
25858	0	2	156	43	2	26	2.08333	1	0	0	0	0	1	0	0	0	0	1	0	0	0
25859	0	0	151.6	69	2	24.5	2.83333	2	0	0	0	0	1	0	0	0	0	1	0	0	0
25860	0	0	176.3	22	2	21.9	1.5	1	0	0	0	1	1	1	0	0	0	1	0	1	0
25861	0	0	162	25	2	21	1.33333	1	0	0	0	0	1	0	0	0	0	1	0	0	0
25862	0	2	160.1	77	1	26.1	5.16667	2	0	1	0	0	1	1	0	0	0	1	1	1	0
25863	0	2	171	55	1	25.9	2.16667	1	0	0	0	0	1	0	0	0	0	1	0	0	0
25864	0	0	180	25	1	23	1.66667	2	0	0	0	0	1	0	0	0	0	1	0	0	0
25865	0	0	170.1	61	1	21.2	3.16667	2	0	0	0	1	1	1	0	0	0	1	0	0	0
25866	0	2	155	21	2	29.1	2.5	2	0	1	0	0	1	1	0	1	0	1	0	0	0
25867	0	0	155.5	24	2	22.4	2	1	0	0	0	0	1	0	0	0	0	1	0	0	0
25868	0	0	156	72	2	20.5	1.16667	2	0	0	0	0	1	0	0	0	0	1	0	0	0
25869	0	0	172.5	42	1	25	1.41667	1	0	0	0	1	1	0	0	0	0	1	0	0	0
25870	0	2	152	46	2	27.3	1.75	1	0	1	0	1	1	1	0	0	0	1	0	1	0
25871	0	2	168.1	50	1	27.4	0.916667	1	0	1	0	1	1	1	0	0	0	1	0	0	0
25872	0	2	171.8	53	1	26.5	1.08333	1	0	0	0	0	1	0	1	0	0	1	0	1	0
25873	0	0	146.2	45	2	21.4	2.08333	1	0	1	0	0	1	1	0	0	0	1	0	0	0
25874	0	0	151.7	48	2	19.6	2.25	2	0	0	0	0	1	0	0	0	0	1	0	0	0
25875	0	0	160.6	43	2	22.4	2.83333	2	0	1	0	0	1	1	0	0	0	1	0	1	0
25876	0	2	149.4	46	2	25.4	1.66667	1	0	0	0	0	1	0	0	0	0	1	0	0	0
25877	0	2	161	47	1	29.3	0.75	1	0	0	0	0	1	0	1	0	0	1	0	1	0
25878	0	3	167.4	30	2	33.9	0.833333	1	0	0	0	0	1	0	0	0	0	1	0	0	0
25879	0	2	160	35	2	25.6	0.583333	1	0	0	0	0	0	0	0	0	0	1	0	0	0
25880	0	3	169	34	1	35	1.5	1	0	0	0	0	1	0	1	0	0	1	0	0	0
25881	0	2	170	47	1	26.3	2	2	0	0	0	1	1	0	0	0	0	1	0	0	0
25882	0	2	155.5	52	2	28.2	1.08333	1	0	0	0	0	1	0	1	0	0	1	0	1	0
25883	0	2	170	49	1	25.3	2.41667	2	0	1	1	0	1	1	0	0	0	1	0	0	0
25884	0	0	167.3	32	2	22.2	1.41667	1	0	0	0	0	1	0	0	0	0	1	0	1	0
25885	0	0	174.2	72	1	24.9	1.41667	2	0	0	0	1	1	0	0	0	0	1	0	0	0
25886	0	2	159.2	42	2	28.1	1.25	1	0	0	0	0	1	0	1	0	0	1	0	1	0
25889	1	0	155	80	2	20.8	3.16667	2	0	1	0	0	1	1	0	0	0	1	0	0	1
25890	0	2	171.2	48	1	26.4	2.16667	2	0	0	0	0	1	0	0	0	0	1	0	0	0
25891	0	2	153.2	77	2	26.8	0.75	1	0	0	0	0	1	1	0	0	0	1	0	0	0
25892	0	2	169.4	57	1	25.3	1.66667	1	0	0	0	0	1	0	1	0	0	1	0	1	0
25893	0	0	173	64	1	23.9	1.5	2	0	0	0	0	1	0	0	0	0	1	0	0	0
25894	0	0	162.7	19	2	21.4	0.666667	1	0	0	0	0	1	0	0	0	0	1	0	0	0
25895	0	0	166.4	70	1	24.6	3	2	0	0	1	0	1	0	0	0	0	1	0	0	0
25896	0	0	161.4	69	1	23.3	5.75	1	0	1	0	0	1	1	0	0	0	1	0	1	0
25897	0	2	170	39	1	28.4	0.583333	1	0	0	0	0	1	0	0	0	0	1	0	0	0
25898	0	0	155	43	2	20	4	3	0	1	1	0	1	1	0	0	0	1	0	0	0
25899	0	0	158.7	55	2	23.8	1.25	1	0	0	0	0	1	0	0	0	0	1	0	1	0
25900	0	0	167	64	1	23.3	1.83333	2	0	1	0	0	1	1	0	0	0	1	0	0	0
25901	0	0	163.1	74	1	21.7	1.83333	2	0	0	0	0	1	0	0	0	0	1	0	0	0
25904	0	0	156.8	45	2	22.1	0.666667	2	0	0	0	0	1	0	0	0	0	1	0	0	0
25905	0	0	158	45	2	19.2	0.75	1	0	0	0	0	1	0	0	0	0	1	0	0	0
25906	0	1	185	18	1	18.1	2.91667	1	0	1	0	1	1	1	0	0	0	1	0	0	0
25907	0	1	185	18	1	18.1	2.91667	1	0	1	0	1	1	1	0	0	0	1	0	0	0
25908	0	0	167	34	2	22.9	0.833333	1	0	0	0	0	0	0	0	0	0	1	0	0	0
25911	0	1	166.9	25	1	18.2	1	1	0	0	0	1	1	0	0	0	0	0	0	1	0
25912	1	3	163	52	1	33.9	2.83333	2	0	1	0	0	1	1	0	0	0	1	0	0	0
25913	1	2	143.3	72	2	26.6	5.75	3	0	0	0	0	1	0	0	0	0	1	0	0	1
25914	0	2	166	29	1	27.2	0.833333	1	0	0	0	0	1	0	0	0	0	1	0	0	0
25915	0	0	163.2	76	1	23.3	3.33333	2	0	1	0	0	1	1	0	0	0	1	0	1	1
25916	0	2	162.2	39	2	27.6	2.08333	1	0	0	0	0	1	0	0	0	0	1	0	0	0
25917	0	0	171	49	1	21.5	2.91667	2	0	0	0	1	1	1	0	0	0	1	0	0	0
25918	1	0	157	81	2	20.3	1.75	2	0	1	0	0	1	1	0	0	0	1	0	0	0
25919	1	0	154	61	2	18.6	1.75	2	0	1	0	0	1	1	0	0	0	1	0	0	0
25920	0	0	160	38	2	22.2	1.58333	1	0	0	0	0	1	0	0	0	0	1	0	0	0
25921	0	0	163	41	2	20.3	2.5	1	0	0	0	0	1	0	0	0	0	1	0	0	0
25922	0	2	160	69	1	28.5	2.16667	2	0	0	1	0	1	0	0	0	0	1	0	0	0
25923	0	3	145	59	2	33.3	1.08333	2	0	0	0	1	1	0	0	0	0	1	0	0	0
25924	0	0	150.6	66	2	21.4	2	2	0	0	0	0	1	0	0	1	0	1	0	0	0
25925	0	2	149.1	58	2	25.1	2.08333	1	0	1	0	0	1	1	0	0	0	1	0	1	0
25926	0	0	160	65	1	24.6	1.25	2	0	0	0	0	1	0	0	0	0	1	0	0	0
25927	0	0	166	48	2	22.5	3	2	0	1	0	0	1	1	0	0	0	1	1	0	0
25929	0	0	177	48	1	24.3	1.08333	1	0	0	0	1	1	1	0	0	0	1	0	0	0
25930	0	3	173.5	32	1	35.6	2.66667	1	0	0	0	0	1	0	0	0	0	1	0	0	0
25932	0	1	171	59	1	18.1	4.5	2	0	1	0	0	1	1	0	0	0	1	0	1	1
25933	0	0	162.8	34	1	21.2	2.25	1	0	0	0	1	1	0	0	0	0	1	0	0	0
25934	1	0	159	34	2	22.9	1.08333	1	0	0	0	0	1	0	1	0	0	1	0	1	0
25935	0	1	160	30	2	18.4	0.75	1	0	0	0	0	1	0	1	0	0	1	0	1	0
25936	0	0	164	34	2	21.6	0.666667	1	0	0	0	0	0	0	0	0	0	1	0	0	0
25937	0	2	158	34	2	29.6	1.33333	1	0	1	0	0	1	1	0	0	0	1	0	0	0
25939	0	2	158.2	45	2	28.2	0.583333	1	0	0	0	0	1	0	1	0	0	1	0	1	0
25940	0	0	172	53	1	22.6	1.91667	2	0	0	0	1	1	1	0	0	0	1	0	0	0
25941	0	0	158	40	2	22	1	2	0	0	0	0	1	1	0	0	0	1	0	0	0
25942	0	0	179	52	1	21.4	1	2	0	0	0	0	1	0	1	1	0	1	0	1	0
25943	0	0	182.5	41	1	24.4	1.33333	1	0	0	0	1	1	0	1	0	0	1	0	1	0
25944	0	0	154	59	2	21.3	1.66667	2	0	0	0	0	1	0	1	0	0	1	0	1	0
25945	0	0	152	77	2	22.8	1.58333	2	0	0	0	0	1	0	1	0	0	1	0	1	0
25946	0	0	159.9	66	1	23.2	3.33333	1	0	1	0	1	1	1	0	0	0	1	0	0	0
25947	0	0	157	30	2	24.3	2.33333	2	0	0	0	0	1	0	0	0	0	1	0	0	0
25948	0	0	171.8	55	1	23.2	1.16667	2	0	0	0	0	1	0	1	0	0	1	0	1	0
25949	0	2	154.6	67	2	25.5	0.75	2	0	0	0	0	1	0	0	0	0	1	0	0	0
25950	1	0	160.7	45	2	24.5	3.33333	1	0	0	0	0	1	0	0	0	0	1	0	0	0
25952	0	2	183.4	18	1	25.5	1.08333	1	0	0	0	1	1	0	0	0	0	1	0	0	0
25953	1	3	168	27	1	31.9	1.58333	1	0	1	0	0	1	1	0	0	0	1	0	0	0
25954	0	0	157.9	19	2	24.7	0.75	1	0	0	0	0	1	0	0	0	0	1	0	0	0
25955	0	2	159	64	2	26.9	1.5	2	0	1	0	0	1	1	0	0	0	1	0	0	0
25956	0	3	158	54	2	30.4	1.5	1	0	0	0	0	1	0	0	0	0	1	0	0	0
25957	0	0	158.6	35	2	22	1	1	0	0	0	0	1	0	0	0	0	1	0	0	0
25958	0	0	159.1	29	2	23.8	2.91667	1	0	0	0	0	1	0	0	0	0	1	0	0	0
25959	0	2	178.4	30	1	28.3	4.16667	2	0	0	0	1	1	0	0	0	0	1	0	0	0
25960	0	0	176	35	1	24.2	3.08333	1	0	1	0	1	1	1	0	1	0	1	0	0	0
25961	0	0	176	35	1	24.2	3.08333	1	0	1	0	1	1	1	0	1	0	1	0	0	0
25962	0	0	170	64	1	20.8	1.58333	1	0	0	0	1	1	0	0	0	0	1	0	0	0
25963	1	0	158	82	2	24	2.83333	2	0	1	0	0	1	1	0	0	1	1	0	0	0
25964	1	0	158	82	2	24	2.83333	2	0	1	0	0	1	1	0	0	1	1	0	0	0
25965	0	3	143.2	70	2	30.2	0.416667	2	0	0	0	0	1	0	0	0	0	1	0	0	0
25966	0	0	160	56	1	24.2	4.41667	1	0	1	0	0	1	1	0	1	0	1	0	0	1
25967	0	2	163.9	20	2	30	0.916667	1	0	0	0	0	1	0	0	0	0	1	0	0	0
25968	0	2	153.4	48	2	26	2.16667	1	0	0	0	0	1	1	0	0	0	1	0	0	0
25969	1	2	146.1	64	2	26.6	2.58333	1	0	1	0	0	1	1	0	0	0	1	0	0	0
25970	0	0	164.7	40	1	24.5	2.08333	1	0	0	0	1	1	0	0	0	0	1	0	0	0
25971	0	0	168	59	1	23.4	1.33333	1	0	0	0	0	1	0	0	0	0	1	0	0	0
25972	0	2	160.5	72	1	29.5	1.58333	2	0	0	1	0	1	0	0	0	0	1	0	0	0
25973	1	0	147	70	2	23.1	1.83333	2	0	1	0	0	1	1	0	0	0	1	0	0	0
25974	0	0	156.6	44	2	22.8	1.41667	2	0	0	0	0	1	0	0	0	0	1	0	0	0
25975	1	2	155.7	37	2	28	2.08333	1	0	1	0	0	1	1	0	0	0	1	0	1	0
25976	1	2	158	33	2	30	3.91667	1	0	1	0	0	1	1	0	0	0	1	0	0	0
25977	0	1	170.1	59	1	18.1	1.25	2	0	0	0	1	1	0	0	0	0	1	0	0	0
25978	0	1	161	23	2	17.7	1.83333	1	0	0	0	0	1	0	0	0	0	1	0	1	0
25979	0	0	161	32	2	23.1	1.33333	1	0	1	0	0	1	1	0	0	0	1	0	0	0
25980	0	0	178.3	35	2	20.6	1.16667	1	0	0	0	0	1	0	0	0	0	1	0	0	0
25981	0	1	161.1	21	2	16.5	1.5	1	0	0	0	0	1	0	0	0	0	1	0	1	0
25982	0	1	153	45	2	17.9	2.66667	1	0	0	0	1	1	0	0	0	0	1	0	0	0
25983	0	0	173.9	50	1	23.7	3	2	0	0	0	1	1	0	0	0	0	1	0	0	0
25984	0	2	153	51	2	25.6	0.916667	2	0	0	1	0	1	0	0	0	0	1	0	0	0
25985	0	0	159.9	45	2	21.9	2	1	0	0	0	0	1	1	0	0	0	1	0	0	0
25986	1	0	152	59	2	21.6	1.58333	1	0	1	0	0	1	1	0	0	0	1	0	0	0
25987	0	0	165	59	1	19.2	0.666667	1	0	0	0	0	1	1	0	0	0	1	0	0	0
25988	0	0	171	70	1	22.6	4.33333	2	0	0	0	0	1	0	0	0	0	1	1	1	0
25989	0	0	177.8	43	1	24.1	1.16667	1	0	0	0	0	1	0	1	1	0	1	0	1	0
25990	0	0	161.9	24	2	19.3	2.5	1	0	0	0	0	1	0	0	0	0	1	0	1	0
25991	0	1	164	27	2	17.8	1.33333	1	0	0	0	1	1	0	0	0	0	1	0	0	0
25992	0	2	146.7	80	2	28.6	3.33333	1	0	0	0	0	1	1	0	0	0	1	0	0	0
25993	0	2	155.8	38	2	30	2.5	1	0	0	0	0	1	1	0	0	0	1	0	0	1
25994	0	0	167	72	1	22.2	2.25	2	0	0	1	0	1	0	0	0	0	1	0	0	0
25995	0	2	163	25	2	26.7	0.5	1	0	0	0	0	0	0	0	0	0	1	0	0	0
25996	0	1	154	36	2	17.3	0.666667	1	0	0	0	0	0	0	1	0	0	1	0	1	0
25998	0	2	167.3	62	1	25.9	3.33333	2	0	0	0	1	1	0	0	0	0	1	0	1	0
25999	0	2	167.3	62	1	25.9	3.33333	2	0	0	0	1	1	0	0	0	0	1	0	1	0
26000	0	2	148.8	71	2	25.2	2.33333	2	0	0	1	0	1	0	0	0	0	1	0	0	0
26001	0	0	174.1	22	1	19.3	1.5	1	0	0	0	1	1	0	0	0	0	1	0	0	0
26002	1	0	180	53	1	23.1	4.41667	2	0	1	1	0	1	1	0	0	0	1	0	0	1
26003	0	2	158	61	2	28	2.75	2	0	0	1	0	1	0	0	0	0	0	0	0	1
26004	0	0	151.7	69	2	18.7	0.583333	2	0	0	0	0	1	0	0	0	0	1	0	0	0
26005	0	2	150.8	57	1	26.1	3	1	0	0	0	0	1	0	0	0	0	1	0	0	0
26006	0	2	151.1	55	2	27.6	5.41667	2	0	0	0	1	1	0	0	0	0	1	0	0	0
26007	0	2	154.5	20	2	26.8	1.66667	1	0	0	0	0	1	0	0	0	0	1	0	0	0
26008	0	0	165	81	1	22	2.25	2	0	0	0	0	1	0	0	0	0	1	0	1	0
26009	0	2	171	66	1	29.4	2.66667	1	0	0	0	0	1	0	0	0	1	1	0	0	0
26010	0	2	146.9	65	2	25.1	2.33333	1	0	0	0	0	1	0	0	0	0	1	0	0	0
26011	0	2	159.3	50	2	29.1	4.5	1	0	0	0	1	1	0	0	0	0	1	0	0	0
26012	0	2	160.8	43	2	27.1	1.75	2	0	0	0	0	1	0	0	0	0	1	0	0	0
26013	0	2	153	71	2	27.3	1.33333	1	0	0	0	0	1	0	0	0	0	1	0	0	0
26014	0	0	164	72	1	21.2	2.66667	2	0	0	1	0	1	0	0	1	0	1	0	0	0
26015	1	0	174.4	50	1	23.4	2.08333	1	0	1	0	1	1	1	0	0	0	1	0	0	0
26016	0	0	146	55	2	21.6	1.41667	1	0	0	0	0	1	0	0	0	0	1	0	1	0
26017	0	0	150	63	2	22.8	1.16667	1	0	0	0	0	1	0	0	0	0	1	0	0	0
26018	0	0	165	65	1	20.9	1.16667	2	0	0	0	1	1	0	0	0	0	1	0	0	0
26019	1	0	155.5	28	2	21.1	1.08333	1	0	0	0	0	1	0	0	0	0	1	0	1	0
26020	0	2	159.1	45	2	27.2	0.75	2	0	0	0	0	1	0	0	0	0	1	0	0	0
26021	0	0	165	60	1	20.2	0.583333	1	0	0	0	0	1	0	0	0	0	1	0	0	0
26022	0	0	146	49	2	23.3	0.75	1	0	0	0	0	1	0	0	0	0	1	0	0	0
26023	0	1	158.2	29	2	18.3	1.83333	1	0	0	0	1	1	0	0	0	0	1	0	0	0
26024	0	0	162.7	72	1	22.7	2.5	1	0	0	0	1	1	0	0	0	0	1	0	0	0
26025	0	2	161	57	2	25.8	2.5	2	0	1	0	0	1	1	0	0	0	1	0	0	0
26026	0	0	154.5	52	2	24.4	1.58333	1	0	0	0	0	1	0	0	0	0	1	0	1	0
26027	0	0	160.5	41	2	24.2	2.16667	1	0	0	0	0	1	0	0	0	0	1	0	0	0
26028	0	0	164	31	2	23.8	1.25	1	0	1	0	0	1	1	0	0	0	0	0	0	1
26029	0	2	163	54	1	26.6	1	2	0	0	0	0	1	0	1	0	0	1	0	1	0
26030	1	2	156	66	2	27.9	1.08333	2	0	1	0	0	1	1	0	0	0	1	0	1	0
26031	1	0	158	34	2	22.4	0.666667	1	0	0	0	0	0	0	0	0	0	1	0	0	0
26033	0	2	154	64	2	25.3	2.5	1	0	1	0	0	1	1	0	0	0	1	0	0	0
26034	0	0	172	46	1	24.3	1.91667	1	0	0	0	1	1	0	0	0	0	1	0	0	0
26035	0	0	159.6	24	2	20.8	0.833333	1	0	0	0	0	1	0	1	0	0	1	0	1	0
26036	0	0	159.6	52	2	20.8	0.916667	1	0	0	0	0	1	0	0	0	0	1	0	0	0
26037	0	0	166	58	1	23.2	2.5	1	0	0	0	1	1	1	0	0	0	1	0	0	1
26038	0	0	156.5	72	1	19.8	0.916667	2	0	0	1	0	1	0	0	0	0	1	0	0	0
26040	0	2	160.4	58	1	26.4	0.75	1	0	0	0	0	1	0	0	0	0	1	0	0	0
26042	0	2	162.2	57	1	25.9	1.08333	1	0	0	0	1	1	0	0	0	0	1	0	0	0
26043	0	0	145	92	2	19.4	3.33333	2	0	1	1	0	1	1	0	0	0	1	1	1	0
26044	0	0	157.3	58	2	21.5	1.33333	1	0	0	0	0	1	0	0	0	0	1	0	0	0
26045	0	0	157	38	2	21.9	1.41667	1	0	1	0	0	1	1	0	0	0	1	0	0	0
26046	0	2	162	65	1	25.1	1.41667	1	0	0	0	1	1	0	0	0	0	1	0	0	0
26047	0	0	177	60	1	22.7	5.91667	1	0	0	0	0	1	0	0	0	0	1	0	0	1
26048	0	0	175.4	50	1	23	0.833333	1	0	0	0	0	1	0	1	0	0	1	0	0	0
26049	1	0	155	65	2	20.8	0.916667	2	0	0	0	0	1	0	0	0	0	1	0	0	0
26050	1	2	147	71	2	25.9	3.75	2	0	1	0	0	1	1	0	1	0	1	0	0	0
26051	0	0	159.1	66	2	24.5	0.75	2	0	0	1	0	1	0	0	0	1	1	0	0	0
26052	0	0	175.2	32	1	20.1	1.5	1	0	0	0	0	1	0	0	0	0	1	0	0	0
26053	0	0	158.9	38	2	23	1.75	1	0	1	0	0	1	1	0	0	0	1	0	0	1
26054	0	0	167.9	53	1	18.8	1.41667	1	0	0	0	1	1	1	0	0	0	1	0	1	0
26055	0	1	169	37	2	15.9	2.91667	1	0	0	0	1	1	0	0	0	0	1	0	1	0
26056	0	2	178	26	1	27.1	0.916667	1	0	0	0	1	1	0	0	0	0	1	0	0	0
26057	0	0	169.8	44	2	22.7	1.41667	2	0	0	0	0	1	0	0	0	0	1	0	0	0
26058	0	0	169.8	44	2	22.7	1.41667	2	0	0	0	0	1	0	0	0	0	1	0	0	0
26059	0	2	167.1	29	2	25.4	1.25	2	0	0	0	0	0	0	0	0	0	1	0	0	0
26060	0	0	170.4	20	1	21.1	0.666667	1	0	0	0	0	1	0	0	0	0	1	0	0	0
26061	0	0	145.9	57	2	23.9	2.16667	2	0	0	1	0	1	0	0	0	0	1	0	0	0
26062	0	3	157.8	31	2	31.6	0.916667	1	0	0	0	0	1	0	0	0	0	1	0	0	0
26063	0	2	169.8	36	1	26.2	0.916667	1	0	0	0	1	1	0	0	0	0	1	0	0	0
26064	0	0	166.1	33	2	21.1	1.16667	1	0	0	0	0	1	0	0	0	0	1	0	0	0
26065	0	0	160	52	1	23.4	2.33333	1	0	1	0	0	1	1	0	0	0	1	0	0	0
26066	0	2	158	67	2	26	1.5	2	0	0	0	0	1	0	0	0	0	1	0	1	1
26067	0	0	167.5	63	1	24.9	1.58333	2	0	0	1	0	1	0	0	0	0	1	0	0	0
26068	1	2	159.7	47	2	26.4	2.25	1	0	1	0	0	1	1	0	0	0	1	0	1	0
26069	0	0	151	48	2	22.2	3.08333	1	0	1	0	0	1	1	0	0	0	1	0	1	0
26071	0	2	164.4	78	1	25.6	5.16667	2	0	0	1	0	1	0	0	0	0	1	0	1	0
26072	0	2	158	79	1	26	2.25	2	0	1	0	0	1	1	0	0	0	1	0	0	0
26073	0	2	170	67	1	27.3	1.41667	2	0	0	1	1	1	0	0	0	0	1	0	0	0
26074	0	0	176.5	20	1	25	1.08333	1	0	0	0	0	1	0	1	0	0	1	0	1	0
26075	0	2	157.6	41	2	29.1	2	1	0	1	0	0	1	1	0	0	0	1	0	1	0
26076	0	0	158.3	52	1	24.6	2.33333	2	0	0	1	1	1	0	0	0	0	1	0	0	0
26077	0	2	158	37	2	26.4	0.916667	1	0	1	0	0	1	1	0	0	0	1	0	0	0
26078	0	3	163	31	2	31.4	2.08333	1	0	0	0	0	1	1	0	0	0	1	0	0	0
26079	0	0	175	56	1	20.6	3.41667	1	0	1	0	1	1	1	0	0	0	1	1	0	0
26080	0	0	158	34	2	22.4	1.58333	1	0	1	0	0	1	1	0	0	0	1	0	0	1
26081	1	0	158.4	41	2	19.6	4.41667	2	0	0	0	0	1	0	0	0	0	1	0	0	1
26082	1	0	158.4	41	2	19.6	4.41667	2	0	0	0	0	1	0	0	0	0	1	0	0	1
26083	1	2	170	59	1	29.7	5.33333	2	0	0	1	0	1	0	0	0	0	1	0	0	0
26084	0	2	160.9	57	2	26.2	4.33333	2	0	0	0	0	1	0	0	0	0	1	1	1	0
26085	0	2	162.1	38	2	27.6	1.91667	2	0	0	0	0	1	1	0	0	0	1	0	0	0
26086	0	2	173	71	1	25.1	2.58333	1	0	0	0	0	1	0	0	0	0	1	0	0	0
26087	0	0	165	65	1	20.9	2	2	0	0	0	1	1	0	0	0	0	1	0	0	0
26088	0	0	165	65	1	20.9	2	2	0	0	0	1	1	0	0	0	0	1	0	0	0
26089	1	0	140	25	2	20.4	4.16667	1	0	1	0	0	1	1	0	0	0	1	0	0	0
26090	0	0	166	51	1	22.1	2.58333	1	0	0	0	0	1	0	0	0	0	1	0	1	0
26091	0	0	166	51	1	22.1	2.58333	1	0	0	0	0	1	0	0	0	0	1	0	1	0
26092	0	0	160	34	2	18.8	3.58333	1	0	0	0	0	1	0	0	0	1	1	0	0	0
26093	1	0	169	49	1	22.1	3.25	1	0	0	0	0	1	0	0	0	0	1	0	0	0
26094	0	0	157	30	2	19.6	1.5	1	0	0	0	0	1	0	0	0	0	1	0	1	0
26095	0	0	172	53	1	22.6	2.58333	2	0	1	0	1	1	1	0	0	0	1	0	0	0
26097	0	0	167	88	2	21.5	1.16667	2	0	0	0	0	1	0	0	0	0	1	0	1	0
26100	0	0	168	31	2	21.3	4.08333	2	0	0	0	0	1	1	0	0	0	1	0	0	1
26101	0	1	179.8	60	1	18	1.08333	2	0	0	0	1	1	0	0	0	0	1	0	0	0
26102	0	0	174	42	1	24.1	2.33333	1	0	0	0	0	1	0	0	0	0	1	0	0	0
26103	0	2	172.3	67	1	25.3	1.75	2	0	0	0	0	1	0	0	0	0	1	0	0	0
26104	0	2	142.2	56	2	29	2.83333	1	0	1	0	0	1	1	0	0	0	1	0	1	0
26105	0	2	156	37	2	25.8	1.16667	1	0	0	0	0	1	0	0	0	0	1	0	1	0
26106	0	0	145.6	90	2	22.5	2.16667	2	0	0	0	0	1	0	0	0	0	1	0	0	0
26107	1	0	161.5	49	1	23.8	3.41667	2	0	1	0	0	1	1	0	0	0	1	1	0	0
26108	0	2	156	29	2	25.1	1.25	2	0	1	0	0	1	1	0	0	0	1	0	0	1
26110	0	0	162.4	51	2	24.6	2.33333	2	0	0	0	1	1	0	0	0	0	1	0	1	0
26111	0	0	163.5	70	1	23.6	2.25	2	0	0	0	1	1	0	0	0	0	1	0	0	0
26112	0	0	172	18	1	23.7	1.41667	1	0	0	0	1	1	0	1	0	0	1	0	1	0
26113	0	2	160	70	1	27.3	2.41667	2	0	0	0	0	1	0	0	0	0	1	0	0	0
26114	0	0	154.1	62	2	24.1	1.16667	2	0	0	0	0	1	0	1	0	0	1	0	1	0
26115	1	2	172	33	2	29.9	0.916667	2	0	1	0	0	1	1	0	0	0	1	0	0	0
26116	0	2	154.8	46	2	28.2	3.16667	1	0	0	0	0	1	1	0	0	0	1	0	0	0
26117	0	2	158.6	38	2	28.7	2.41667	1	0	0	0	0	1	0	0	0	0	1	0	0	0
26118	0	2	173.6	38	1	28.5	3.58333	1	0	1	0	0	1	0	0	0	0	1	0	1	0
26123	0	1	164.7	80	1	17.9	2.08333	1	0	0	0	1	1	0	0	0	0	1	0	0	0
26124	0	0	154.7	44	1	20.4	1.66667	2	0	0	1	0	1	0	0	0	0	1	0	0	0
26125	0	1	158.7	21	2	18.3	1.83333	1	0	0	0	0	1	0	0	0	0	1	0	1	0
26126	0	3	179	40	1	32.1	1.33333	1	0	0	0	0	1	0	0	0	0	1	0	1	0
26127	0	0	164.9	36	2	22.8	1.16667	1	0	0	0	0	0	0	0	0	0	1	0	0	0
26128	0	0	155.6	52	2	24.2	2.58333	2	0	0	0	0	1	0	0	0	0	1	0	0	0
26129	0	3	154.2	33	2	33.3	1.41667	1	0	1	0	0	1	1	0	0	0	1	0	0	0
26130	0	2	155	74	2	28.1	2.66667	2	0	1	0	0	1	1	0	0	0	1	1	1	0
26131	0	0	158.9	42	2	25	1.41667	1	0	1	0	0	1	1	0	0	0	1	0	0	0
26132	1	2	156.2	43	2	28.5	2.5	2	0	1	0	0	1	1	0	0	0	1	0	0	0
26133	0	0	160.3	25	2	23.4	1.66667	2	0	0	0	0	1	0	0	0	1	1	0	1	0
26134	0	2	165	23	2	29.8	1.41667	1	0	0	0	0	1	0	1	0	0	0	0	1	0
26135	1	0	145.8	59	2	21	1.08333	1	0	0	0	0	1	0	1	0	0	0	0	1	0
26136	0	2	173.8	21	1	29.4	1.08333	1	0	0	0	1	1	0	1	0	0	1	0	1	0
26137	0	0	175.6	25	1	23.9	1.66667	1	0	0	0	0	1	0	0	0	0	1	0	0	0
26139	0	0	160	67	2	23.4	0.666667	2	0	0	0	0	1	0	0	0	0	1	0	0	0
26140	0	0	147	53	2	18.5	0.916667	2	0	0	0	0	1	0	0	0	0	1	0	0	0
26141	0	0	161.1	60	2	21.8	2.16667	2	0	0	0	0	1	0	0	0	0	1	0	0	0
26142	0	2	162.4	59	1	26.3	0.833333	1	0	0	0	0	1	0	0	0	0	1	0	0	0
26143	0	2	185	43	1	29.2	2.83333	3	0	0	0	0	1	0	0	0	0	1	0	0	1
26144	0	2	160	54	2	25.4	5.08333	2	0	1	0	0	1	1	0	0	0	1	0	0	0
26145	0	2	160	54	2	25.4	5.08333	2	0	1	0	0	1	1	0	0	0	1	0	0	0
26146	0	2	160	38	2	29.3	2.5	2	0	0	0	0	1	0	0	0	0	0	0	0	0
26147	0	0	159.4	46	2	23.9	1.58333	1	0	0	0	0	1	0	0	0	0	1	0	0	0
26148	1	0	147.6	49	2	23.9	3.33333	1	0	1	0	0	1	1	0	0	0	1	0	1	0
26149	0	2	155.6	50	2	25.3	1.16667	1	0	0	0	0	1	1	0	0	0	1	0	0	0
26150	0	0	161	53	2	22.4	1.5	1	0	0	0	0	1	0	0	0	0	1	0	0	0
26151	0	0	148.1	47	2	23.7	3.91667	1	0	1	0	0	1	1	0	0	0	1	0	1	0
26152	0	1	170.1	59	1	18.1	3.75	2	0	0	0	1	1	0	0	0	0	1	0	0	0
26153	0	1	170.1	59	1	18.1	3.75	2	0	0	0	1	1	0	0	0	0	1	0	0	0
26155	0	1	151	80	2	17.7	5.41667	2	0	0	0	0	1	0	0	0	0	1	0	0	0
26156	0	0	157	56	2	23.5	2.83333	1	0	0	0	0	1	0	0	0	0	1	0	0	0
26157	1	0	151	44	2	23	1.5	2	0	1	0	0	1	1	0	0	0	1	0	0	0
26158	0	0	173	38	1	24.1	1.41667	1	0	0	0	0	1	0	1	0	0	1	0	1	0
26159	0	2	151.5	25	2	28.5	1.41667	1	0	0	0	0	1	0	0	0	0	1	0	1	0
26160	0	0	174	59	1	21.1	3.33333	2	0	1	1	1	1	1	0	0	0	1	0	0	0
26161	0	2	166.7	77	1	25.4	0.916667	2	0	0	1	0	1	0	0	0	0	1	0	0	0
26162	0	0	161.1	47	2	22.7	3	1	0	1	0	0	1	1	0	0	0	1	0	0	0
26163	0	2	142.4	72	2	27.6	4.16667	2	0	1	0	0	1	1	0	0	0	1	0	1	0
26164	0	3	175	19	1	31.2	1.66667	1	0	0	0	0	1	0	0	0	0	1	0	0	0
26165	0	2	168.3	54	1	26.3	1.75	2	0	0	1	0	1	0	0	0	0	1	0	0	0
26166	0	0	152	47	2	21.6	1	1	0	0	0	0	1	1	0	0	0	1	0	1	0
26167	0	0	174.6	73	1	24	1.91667	2	0	0	1	0	1	0	0	0	0	1	0	0	0
26168	0	0	179.1	28	1	23.2	1.41667	1	0	0	0	1	1	0	0	0	0	1	0	0	0
26169	1	0	155	54	2	22.9	2.58333	1	0	0	0	0	1	1	0	0	0	1	0	0	0
26170	0	0	156.5	53	2	24.1	1.16667	2	0	0	0	0	1	0	0	0	0	1	0	0	0
26171	0	3	147	63	2	32.4	0.833333	2	0	0	0	0	1	0	0	0	0	1	0	0	0
26172	0	0	153.7	71	2	24.9	1.5	1	0	0	0	0	1	0	0	0	0	1	0	0	0
26173	0	0	166.1	39	2	19.1	2.08333	1	0	1	0	0	1	1	0	0	0	1	0	1	0
26174	0	0	159	66	1	23.3	2.08333	2	0	0	1	0	1	0	0	0	0	1	0	0	0
26175	0	0	154	30	2	25	1.58333	1	0	0	0	0	1	0	0	0	0	1	0	0	0
26176	0	0	158	77	2	24	2.33333	2	0	1	1	0	1	1	0	0	0	1	0	0	0
26177	0	0	145.5	55	2	23	2.25	2	0	0	0	0	1	0	0	0	0	1	0	0	0
26178	1	0	155	54	2	20	1.58333	1	0	1	0	0	1	1	0	0	0	1	0	0	0
26179	1	0	168	53	2	18.8	1.5	1	0	1	0	0	1	1	0	0	0	1	0	0	0
26181	0	2	157.9	56	2	29.6	1.41667	1	0	1	0	0	1	1	0	0	0	1	0	1	0
26182	0	0	171.5	75	1	24.9	5.91667	2	0	1	1	0	1	1	0	0	0	1	1	1	0
26183	0	0	160.8	56	1	22.7	2.16667	1	0	0	0	1	1	0	0	0	0	1	0	0	0
26184	0	2	167.5	46	1	27.5	5.5	2	0	0	0	0	1	0	0	0	0	1	0	0	0
26185	0	2	167.5	46	1	27.5	5.5	2	0	0	0	0	1	0	0	0	0	1	0	0	0
26188	0	0	164.2	26	2	21	1.25	1	0	0	0	0	1	0	0	0	0	1	0	1	0
26189	0	0	156.4	58	2	23.4	2.25	2	0	0	0	0	1	0	0	0	0	1	0	0	0
26190	0	3	164.8	43	2	30.5	1.16667	1	0	0	0	0	1	0	0	0	0	1	0	0	0
26191	0	0	160.2	49	2	23.3	3.33333	2	0	1	0	0	1	1	0	0	0	1	0	0	0
26192	0	0	155	44	2	22.1	1.25	2	0	0	0	0	1	0	0	0	0	1	0	0	0
26193	0	1	176	40	1	18.4	3.66667	2	0	1	0	0	1	1	0	0	0	1	0	0	1
26194	0	0	157	63	2	23.9	2.91667	1	0	0	0	0	1	1	0	0	0	1	0	0	0
26195	0	2	171.8	51	1	27.2	2.75	2	0	0	0	1	1	0	0	0	0	1	0	0	0
26196	0	0	155.4	34	2	22.1	0.833333	1	0	0	0	0	1	0	1	0	0	1	0	1	0
26197	0	3	163	35	2	31.2	1.16667	1	0	0	0	0	0	1	0	0	0	1	0	0	0
26198	0	2	160	32	2	29.3	1.51667	1	0	1	0	0	1	1	0	0	0	1	0	0	0
26199	0	0	168	31	2	21.3	5	2	0	1	0	0	1	1	0	0	0	1	0	0	0
26200	0	0	160.2	29	1	22.9	1.91667	1	0	0	0	0	1	0	0	0	0	1	0	0	0
26201	0	0	170	26	1	22.5	4.41667	1	0	0	0	0	1	0	0	0	0	1	0	0	0
26202	0	0	159	38	2	24.1	0.833333	1	0	0	0	0	1	1	0	0	0	1	0	1	0
26203	1	0	167.5	70	1	19.5	1.83333	2	0	1	1	0	1	1	0	0	0	1	0	0	0
26204	0	0	156.2	48	2	23.5	2.66667	1	0	1	0	0	1	1	0	0	0	1	0	1	0
26205	1	0	157.6	63	2	24.9	2.08333	2	0	1	0	0	1	1	0	0	0	1	0	1	0
26206	0	2	148	56	2	26.2	2.58333	2	0	0	0	0	1	0	0	0	0	1	0	0	0
26207	0	2	175.8	44	1	26.9	1.75	1	0	0	0	1	1	0	0	0	0	1	0	0	0
26208	0	0	150.5	46	2	21.2	2.25	2	0	0	0	0	1	0	0	0	0	0	0	0	0
26209	0	2	162	43	1	26.6	3.16667	1	0	0	0	0	1	0	0	0	0	1	0	0	0
26210	0	0	156.6	27	2	24.8	1.66667	1	0	0	0	0	1	0	0	0	0	1	0	1	0
26211	0	0	158	36	2	24.8	1	1	0	0	0	0	1	1	1	0	0	1	0	1	0
26212	0	3	167	34	2	30.5	1.25	1	0	0	0	0	0	0	0	0	0	1	0	0	0
26213	0	2	160	54	2	25.4	1.5	2	0	0	0	0	1	1	0	0	0	1	0	0	0
26214	0	0	168	22	2	18.5	1.16667	1	0	0	0	0	1	0	1	0	0	1	0	1	0
26215	1	2	164.3	42	2	29	2.66667	1	0	0	0	0	1	1	0	0	0	1	0	0	0
26216	0	0	162	40	2	23.7	1.66667	1	0	0	0	0	1	0	0	0	0	1	0	0	0
26217	1	2	155	49	2	26.2	2.33333	1	0	0	0	0	1	0	0	0	0	1	0	0	0
26218	0	2	156	53	2	26.5	1.16667	2	0	0	0	0	1	0	0	0	0	1	0	0	0
26219	0	0	154	47	2	21.1	0.75	1	0	0	0	0	1	0	0	0	0	1	0	0	0
26220	0	0	167.8	31	2	21.9	1	1	0	0	0	0	1	0	0	0	0	1	0	0	0
26221	0	0	164.8	44	1	23.1	1.33333	2	0	0	0	0	1	0	1	0	0	1	0	1	0
26223	0	0	168.2	27	2	20.6	1	1	0	0	0	1	1	0	1	0	0	1	0	1	0
26224	0	3	159	43	2	37.6	3.16667	2	0	1	0	0	1	1	0	0	0	1	0	0	0
26225	0	0	166.2	52	2	23.8	1.91667	1	0	0	0	0	1	1	1	0	0	1	0	1	0
26226	0	0	166	44	1	21.8	2	1	0	0	0	1	1	1	0	1	0	1	1	0	0
26227	0	0	152.4	41	2	23	1.41667	1	0	0	0	0	1	0	0	0	0	1	0	1	0
26228	0	0	163	42	1	19.2	2	2	0	1	0	0	1	1	0	0	0	1	1	0	0
26229	0	2	152.2	58	2	26.3	3.25	2	0	1	0	0	1	1	0	0	0	1	0	1	0
26230	0	2	192	38	1	26.9	1.25	1	0	0	0	1	1	0	0	0	0	1	0	0	0
26231	0	0	166.7	23	2	21.4	0.833333	1	0	0	0	0	1	0	0	0	0	1	0	0	0
26232	0	2	152	63	2	26.8	0.333333	2	0	0	1	0	1	0	0	0	0	0	0	0	0
26233	0	0	160	31	2	21.9	1.08333	2	0	0	0	0	0	0	0	0	0	1	0	0	0
26234	0	0	164	66	1	23.1	1	2	0	0	0	0	1	0	0	0	0	1	0	0	0
26235	0	2	161.7	41	2	28.1	2.41667	1	0	0	0	0	1	1	0	0	0	1	0	0	0
26236	0	2	157.7	45	2	25.4	2.91667	1	0	1	0	0	1	1	0	0	0	1	0	1	0
26237	0	2	168	47	1	25.9	0.666667	1	0	0	0	0	1	0	0	0	0	1	0	0	0
26238	0	2	163.4	37	2	25.5	1.5	1	0	0	0	0	1	0	0	0	0	1	0	0	0
26239	0	0	172	53	1	22.6	1.91667	2	0	0	0	1	1	0	0	0	0	1	0	0	0
26240	0	2	152.6	34	2	25.3	1.5	1	0	0	0	0	0	0	0	0	0	1	0	0	0
26241	0	2	148.2	62	2	28.3	1.75	1	0	0	0	0	1	0	0	0	0	1	0	0	0
26242	0	2	169.9	44	2	25.3	3	1	0	1	0	0	1	1	0	0	0	1	0	1	0
26243	0	0	169.6	65	1	23.4	1.75	2	0	0	0	0	1	0	0	0	0	1	0	0	0
26246	1	1	158	55	2	14.8	6.08333	2	0	1	0	0	1	1	0	0	0	1	0	0	0
26247	0	3	165	34	2	33.8	1.91667	1	1	1	0	0	1	1	0	0	0	1	0	0	1
26248	0	0	161.6	21	2	25	2	1	0	0	0	0	1	0	0	0	0	1	0	0	0
26249	0	2	157	51	2	26.4	1.83333	1	0	0	0	0	1	0	1	0	0	1	0	1	0
26250	1	0	153.8	46	2	22.7	3.08333	2	0	1	0	1	1	0	0	0	0	1	0	0	0
26251	0	0	165.4	73	1	23.8	1.08333	2	0	0	0	0	1	0	0	0	0	1	0	1	0
26252	0	0	167.4	56	1	24.4	0.583333	3	0	0	0	0	1	0	0	0	0	1	0	0	0
26253	0	2	158	70	2	26	1.58333	2	0	0	0	0	1	0	0	0	0	1	0	1	0
26254	0	0	158.7	53	2	23.7	2.33333	2	0	0	0	0	1	0	0	0	0	1	0	0	0
26255	0	0	162	74	1	23.6	2.08333	2	0	0	1	0	1	0	0	0	0	1	0	0	0
26256	0	0	161.1	68	1	23.6	2.25	2	0	0	0	0	1	0	1	0	0	1	0	1	0
26257	0	0	159	50	2	22.2	1.25	1	0	0	0	0	1	0	0	0	0	1	0	0	0
26258	0	0	157	73	1	23.1	5.08333	2	0	0	1	1	1	0	0	0	0	1	1	0	1
26259	0	0	153.2	46	2	21.9	2.16667	1	0	1	0	0	1	1	0	0	0	1	0	0	0
26260	0	0	154.7	44	1	20.4	3.66667	2	0	0	1	0	1	0	0	0	0	1	0	0	0
26261	0	0	158.9	44	2	24.1	4.33333	2	0	1	0	0	1	1	0	0	0	1	0	0	0
26262	1	2	155	69	2	27.5	1.75	2	0	1	1	0	1	1	0	0	0	1	0	0	0
26263	0	2	170	58	1	25.3	2.25	2	0	1	1	0	1	1	0	0	0	1	0	0	1
26264	0	0	150	70	2	21.3	1	1	0	0	0	0	1	0	1	0	0	1	0	1	0
26265	0	2	154	53	2	29.4	3.08333	2	0	1	1	0	1	1	0	0	0	1	0	1	0
26266	0	0	171	60	1	23.6	0.916667	2	0	1	1	0	1	1	0	0	0	1	0	0	0
26267	0	2	157	65	1	25.2	1.91667	1	0	1	1	0	1	1	0	0	0	1	0	0	0
26268	0	0	173	30	1	24.4	2.91667	1	0	1	0	1	1	1	0	0	0	1	0	0	0
26269	0	0	152.6	46	2	20.8	3.25	1	0	1	0	0	1	1	0	0	0	1	0	1	0
26270	0	0	167.4	49	1	23.9	2.16667	1	0	0	0	0	1	0	0	0	0	1	0	0	0
26271	0	2	159	53	2	27.3	10.3333	2	0	0	1	0	1	0	0	0	0	1	0	0	0
26272	0	0	161	78	1	23	5.08333	2	0	1	1	0	1	1	0	0	0	1	0	0	0
26273	0	0	159.8	19	2	24.7	1.16667	1	0	0	0	0	1	0	0	0	0	1	0	1	0
26274	0	3	150	36	2	32	1.08333	1	0	0	0	0	0	0	0	0	0	1	0	0	0
26275	0	2	177.4	33	1	27.5	1	1	0	0	0	0	1	0	0	0	0	1	0	0	0
26276	0	0	175.4	77	1	20.9	1.16667	2	0	0	0	0	1	0	0	0	0	1	0	0	0
26277	0	3	162.4	35	2	30.1	2.08333	1	0	1	0	0	1	1	0	0	0	1	0	0	0
26278	0	2	166	47	2	27.9	2.41667	2	0	1	1	0	1	1	0	0	0	1	0	0	0
26279	0	3	156	49	2	32.1	1.75	2	0	0	1	0	1	0	0	0	0	1	0	1	0
26280	0	3	156	49	2	32.1	1.75	2	0	0	1	0	1	0	0	0	0	1	0	1	0
26281	0	2	157.5	58	1	26.4	1.41667	1	0	0	0	0	1	0	0	0	0	1	0	0	0
26282	0	0	168.1	33	2	22.6	3.58333	1	0	0	0	0	1	0	0	0	0	1	0	1	0
26283	0	2	158	28	2	25.6	5.66667	1	0	0	0	0	1	1	0	0	0	1	0	0	0
26284	1	2	163	62	1	27.9	1	2	0	0	1	0	1	0	0	0	0	1	0	0	0
26285	0	0	173	73	1	20	4.75	2	0	0	0	0	1	0	0	0	0	1	0	0	0
26286	0	0	150	59	2	23.9	1.83333	2	0	0	0	0	1	0	1	0	0	1	0	1	0
26287	0	0	160.2	48	2	24.7	4.41667	1	0	1	0	0	1	1	0	0	0	1	0	1	0
26288	0	0	168	31	2	21.3	3.08333	2	0	1	0	0	1	1	0	0	0	0	0	0	0
26289	0	2	152.6	63	2	27.2	3.25	2	0	0	1	0	1	0	0	0	1	1	0	0	0
26290	0	2	150	69	2	26.4	2.25	2	0	0	0	0	1	0	0	0	0	1	0	0	0
26291	0	2	163	62	1	25.8	6	1	0	1	0	0	1	1	0	0	0	1	0	0	0
26292	0	0	158	37	2	20	2.83333	1	0	1	0	0	1	1	0	0	0	1	0	0	0
26293	0	0	176.3	61	1	22.2	2.5	1	0	0	0	0	1	0	0	0	0	1	0	1	0
26295	0	2	166.5	66	1	25.6	1.5	2	0	0	1	0	1	1	1	0	0	0	0	1	0
26298	0	2	146.3	58	2	27.9	2.25	2	0	0	0	0	1	0	0	0	0	1	0	0	0
26299	0	3	161.7	32	2	30.8	0.833333	1	0	0	0	0	1	0	0	0	0	1	0	0	0
26300	0	0	160.5	55	1	20.8	0.833333	1	0	0	0	1	1	0	0	0	0	1	0	0	0
26301	0	0	158	35	2	24.1	1.08333	2	0	1	0	0	1	1	0	0	0	1	0	0	0
26302	1	0	161.4	37	2	20.2	2.5	1	0	0	0	0	1	0	0	0	0	1	0	1	0
26303	0	2	171.1	55	1	28	2.66667	2	0	0	0	0	1	0	0	0	0	1	0	0	0
26304	0	0	156	45	2	22.1	2.83333	1	0	1	0	0	1	1	0	0	0	1	0	1	0
26305	0	2	162	56	2	25.7	2.75	1	0	0	0	0	1	0	0	0	0	1	0	0	0
26306	0	0	170.8	55	1	22.4	3.41667	1	0	1	0	0	1	1	0	0	0	1	1	1	0
26307	0	0	162.8	36	2	24.2	2	1	0	0	0	0	1	1	0	0	0	1	0	1	0
26308	0	0	167.2	70	1	22	5.33333	2	0	1	0	0	1	1	0	0	0	1	1	1	0
26309	0	0	165	25	2	20.3	1.16667	2	0	0	0	1	1	1	0	0	0	1	0	0	0
26310	0	3	163.3	37	2	32.5	1.33333	2	0	0	1	0	1	0	0	0	0	0	0	0	0
26311	0	0	161.1	40	2	18.6	4.58333	1	0	1	0	0	1	1	0	0	0	1	0	0	1
26314	0	0	155	59	2	21	1.66667	1	0	0	0	0	1	0	1	0	0	1	0	1	0
26315	0	2	163.6	21	2	29.6	1.08333	1	0	0	0	0	1	0	1	0	0	1	0	1	0
26316	0	2	173.7	42	1	28.5	1.66667	1	0	0	0	0	1	0	0	0	0	1	0	0	0
26317	1	0	150	40	2	21.8	0.833333	1	0	0	0	0	1	0	1	0	0	1	0	1	0
26318	1	0	169	31	2	23.1	0.75	1	0	0	0	0	0	0	0	0	0	1	0	0	0
26319	1	0	157.2	58	2	22.9	2.16667	1	0	0	0	0	1	0	0	0	0	1	0	0	0
26320	0	2	156.9	48	2	28.2	0.5	1	0	0	0	0	1	0	0	0	0	1	0	0	0
26321	0	0	175.5	56	1	18.5	1.16667	1	0	0	0	0	1	0	0	0	0	1	0	1	0
26322	0	0	167.3	37	2	19.7	1.58333	1	0	0	0	0	1	0	0	0	0	1	0	1	0
26323	0	0	170.6	20	2	21.6	0.75	1	0	0	0	0	1	0	0	0	0	1	0	0	0
26324	1	3	163.3	18	2	45.4	1	1	0	0	0	0	1	0	0	0	0	1	0	0	0
26325	0	0	182.4	29	1	23.1	0.916667	1	0	0	0	0	1	0	0	0	0	1	0	0	0
26326	0	0	168.6	26	2	20	1.75	1	0	0	0	0	1	0	0	0	0	1	0	1	0
26327	0	0	153	38	2	24.3	3	1	0	1	0	0	1	1	0	0	0	1	0	0	0
26328	0	2	167	28	1	26.7	2.33333	1	0	0	0	0	1	0	0	0	0	1	0	0	0
26329	0	0	175	44	1	21.2	8.08333	2	0	1	0	1	1	1	0	0	0	0	0	0	0
26331	0	2	159.2	55	2	25.1	1.41667	1	0	1	0	0	1	1	0	0	0	1	0	0	0
26332	0	0	156	33	2	18.9	1.16667	1	0	1	0	0	1	1	0	0	0	1	0	0	0
26333	0	0	170	61	1	22.5	1.83333	1	0	0	0	0	1	0	1	0	0	1	0	1	0
26336	0	2	168	68	1	28.6	0.833333	2	0	0	0	1	1	0	0	0	1	1	0	0	0
26337	0	0	177	69	1	21.7	7.66667	2	0	1	1	0	1	1	0	0	0	1	1	0	0
26338	0	0	177	69	1	21.7	7.66667	2	0	1	1	0	1	1	0	0	0	1	1	0	0
26339	0	0	149.1	53	2	22.9	2.33333	1	0	0	0	0	1	0	0	0	0	1	0	0	0
26340	0	2	150	74	2	26.2	1.5	3	0	1	0	0	1	1	0	0	0	1	0	0	0
26341	1	2	149	77	2	26.4	4.08333	2	0	0	1	0	1	0	0	0	0	1	0	0	0
26342	1	2	149	77	2	26.4	4.08333	2	0	0	1	0	1	0	0	0	0	1	0	0	0
26343	0	0	156	31	2	18.9	0.916667	1	0	0	0	0	1	0	0	0	0	1	0	0	0
26344	0	0	165	49	1	25	1.66667	1	0	0	0	1	1	0	0	0	0	1	0	0	0
26345	0	0	165	49	1	25	1.66667	1	0	0	0	1	1	0	0	0	0	1	0	0	0
26346	0	0	168.3	58	1	24.9	6.16667	2	0	1	0	0	1	1	0	0	0	1	0	1	0
26347	0	2	149.3	63	2	25.1	1.66667	2	0	0	0	0	1	0	0	0	0	1	0	0	0
26348	0	2	147	80	2	25.6	4.58333	2	0	1	0	0	1	1	0	1	0	1	0	0	0
26349	0	2	169.3	25	1	28.8	1	1	0	0	0	0	1	0	0	0	0	1	0	0	0
26350	0	0	163	25	2	20.3	1.33333	1	0	0	0	0	1	0	0	0	0	1	0	0	0
26351	0	0	154.3	48	2	24.2	3.25	1	0	0	0	0	1	0	0	0	0	1	0	0	0
26352	0	0	154.3	48	2	24.2	3.25	1	0	0	0	0	1	0	0	0	0	1	0	0	0
26353	0	0	152.3	72	1	24.4	0.75	2	0	0	0	0	1	0	0	0	0	1	0	0	0
26354	0	1	159.9	29	2	18	1.08333	1	0	0	0	1	1	0	0	0	0	1	0	0	0
26355	0	2	179.1	48	1	25.6	1.33333	1	0	0	0	1	1	0	1	0	0	1	0	1	0
26356	0	0	156.5	20	2	21.6	1.33333	1	0	0	0	1	1	1	0	0	0	1	0	1	0
26357	0	2	174	53	1	27.1	3.08333	2	0	1	1	0	1	1	0	0	0	1	0	0	0
26358	0	0	173.5	52	1	24.7	2.25	1	0	0	0	0	1	0	1	0	0	1	0	1	0
26360	1	1	163.3	46	2	18.4	3.41667	1	0	0	0	0	1	0	0	0	0	1	0	1	0
26361	0	3	164.5	37	1	31.4	1.33333	1	0	0	0	0	1	0	0	0	0	1	0	0	0
26362	0	0	166	74	1	22.5	1.83333	2	0	0	1	0	1	0	0	0	0	1	0	0	0
26363	0	2	174.7	72	1	25.4	14.1667	2	0	1	0	1	1	1	0	0	0	1	1	1	0
26365	0	0	176	53	1	21.3	1.75	2	0	0	0	0	1	0	0	0	0	1	0	0	0
26366	0	0	165	73	1	22	1.41667	2	0	0	0	0	1	0	0	0	0	1	0	0	0
26367	0	0	150.7	49	2	23.9	0.833333	1	0	0	0	0	1	0	0	0	0	1	0	0	0
26369	0	2	149.8	48	2	27.5	1.75	1	0	0	0	0	1	1	0	0	0	1	0	0	0
26370	0	0	160	39	2	23.4	1.5	1	0	0	0	0	1	0	0	0	0	1	0	0	0
26372	0	0	160	76	2	21.5	5.91667	2	0	0	0	0	1	1	0	0	0	1	0	0	1
26373	0	0	160	76	2	21.5	5.91667	2	0	0	0	0	1	1	0	0	0	1	0	0	1
26374	0	0	171.3	64	1	23.2	3.33333	2	0	1	0	0	1	1	0	0	0	1	0	0	0
26375	1	0	168	33	2	20.5	2.66667	2	0	1	0	1	1	1	0	0	0	1	0	0	0
26376	0	2	130	69	2	29.6	2.25	1	0	0	0	0	1	0	0	0	0	1	0	0	0
26377	1	0	156.2	45	2	23.7	2.75	1	0	0	0	0	1	1	0	0	0	1	0	1	0
26378	0	3	153	32	2	30.8	0.916667	1	0	0	0	0	0	0	0	0	0	1	0	0	0
26379	0	1	155	81	1	17.5	0.833333	2	0	0	0	0	1	0	1	0	0	1	0	1	0
26380	0	0	171	43	1	25	1.5	1	0	0	0	0	1	0	0	0	0	1	0	0	0
26381	0	2	157	36	2	26.8	0.583333	1	0	0	0	0	0	0	0	0	0	1	0	0	0
26382	0	2	167.9	65	1	26.5	1.16667	2	0	0	1	0	1	0	0	0	0	1	0	0	0
26383	0	2	164.3	20	1	25.3	0.916667	1	0	0	0	0	1	1	1	0	0	1	0	1	0
26384	0	2	158	29	2	26.4	0.833333	1	0	1	0	0	1	1	0	0	0	1	0	0	0
26385	0	0	153.9	60	2	21.7	5.58333	1	0	0	0	0	1	0	0	0	0	1	0	0	0
26386	0	0	162.5	32	2	24.4	1.41667	1	0	0	0	0	0	0	0	0	0	1	0	0	0
26387	0	0	158.3	25	2	20.7	9	1	0	1	0	0	1	1	0	0	0	1	0	0	0
26388	0	2	160.4	61	1	25.6	1	1	0	0	0	1	1	1	0	0	0	1	0	1	0
26390	0	0	156	58	2	23.4	2.83333	2	0	1	0	0	1	1	0	0	0	1	0	0	0
26391	0	0	167	47	1	20.8	3.5	1	0	1	0	1	1	1	0	0	0	1	0	0	1
26392	0	0	157.3	37	2	24.7	0.833333	1	0	0	0	0	0	0	0	0	0	1	0	0	0
26393	0	2	176	31	1	27.4	1.41667	1	0	0	0	1	1	0	0	0	0	1	0	0	0
26394	0	0	155.8	20	2	20.5	1.16667	1	0	0	0	0	1	0	0	0	0	1	0	1	0
26395	0	2	160.2	65	2	27.7	1.08333	2	0	0	0	0	1	0	0	0	0	1	0	1	0
26396	0	0	161.9	48	2	21.6	1	1	0	0	0	0	1	1	1	0	0	1	0	1	0
26397	1	0	163.3	54	2	20.8	2.75	1	0	1	0	0	1	1	0	0	0	1	0	1	0
26398	1	0	166.8	39	2	22.8	5.75	1	0	1	0	0	1	1	0	0	0	1	0	1	0
26399	0	2	153	40	2	27.3	3.41667	1	0	0	0	0	1	0	0	0	0	1	0	1	0
26400	0	2	159.8	25	2	26.1	1.58333	1	0	0	0	1	1	1	0	0	0	1	0	1	0
26401	0	0	157	62	1	20.6	1.25	2	0	0	1	1	1	0	0	0	0	1	0	0	0
26402	1	2	151.2	51	2	25.4	2.75	1	0	0	0	0	1	0	0	0	0	1	0	0	0
26403	0	3	148	64	2	30.1	2.25	1	0	0	0	0	1	0	0	0	0	1	0	0	0
26404	0	0	161	62	1	20.4	1	2	0	0	1	0	1	0	0	0	0	1	0	0	0
26405	1	0	169.3	57	1	19.7	2.83333	1	0	0	0	0	1	0	1	0	0	1	0	1	0
26406	0	0	163	51	1	21.5	4.33333	3	0	0	1	1	1	0	0	0	0	1	0	0	0
26407	0	3	157	34	2	34.5	0.583333	2	0	0	0	0	0	0	0	0	0	1	0	0	0
26408	0	2	167	55	1	28.8	5.5	2	0	1	1	0	1	1	0	0	0	1	0	0	1
26409	0	0	168	51	1	21.3	2.25	2	0	0	0	1	1	0	0	0	0	1	0	0	0
26410	1	0	154	64	2	19.4	1.5	1	0	0	0	0	1	1	0	0	0	1	0	0	0
26411	0	2	154.8	48	2	25.3	1.83333	1	0	1	0	0	1	1	0	0	0	1	0	1	0
26412	0	2	174.6	70	1	26.3	4.83333	2	0	1	0	0	1	1	0	0	0	1	0	1	1
26413	0	0	169	46	1	24.5	2.33333	2	0	1	0	0	1	1	0	0	0	0	0	0	0
26414	0	2	145	59	2	29.5	1.91667	1	0	0	0	0	1	0	0	0	0	1	0	0	0
26415	0	3	163	35	2	31.2	1.5	1	0	1	0	0	1	1	0	0	0	1	0	0	0
26416	0	0	158.3	25	2	20.7	3.33333	1	0	0	0	0	1	0	0	0	0	1	0	0	0
26417	0	0	154	62	2	23.6	1.08333	1	0	0	0	0	1	0	1	0	0	1	0	1	0
26418	0	0	175	18	1	19.6	1.33333	1	0	0	0	0	1	0	0	0	0	1	1	1	0
26419	0	0	175	67	1	21.4	2.25	1	0	0	0	0	1	0	1	0	0	1	0	1	0
26420	0	0	153.9	71	2	23.4	3	2	0	0	0	0	1	0	0	0	0	1	0	0	0
26421	1	0	165.2	25	2	24	1.16667	1	0	0	0	0	1	0	1	0	0	1	0	1	0
26422	0	0	176.6	44	1	19.8	1.08333	1	0	0	0	1	1	0	0	0	0	1	0	0	0
26423	0	0	165	69	1	22.4	2.08333	2	0	0	0	0	1	0	0	0	0	1	0	0	0
26424	0	0	169.6	65	1	23.4	7.41667	2	0	0	0	0	1	0	0	0	0	1	0	0	0
26425	0	2	170.9	24	1	26.6	2.91667	1	0	1	0	0	1	1	0	0	0	1	0	1	0
26426	0	0	179	45	1	20.3	2.25	2	0	1	0	1	1	1	0	0	0	1	0	0	0
26427	0	0	174	29	1	24.8	0.75	1	0	0	0	1	1	0	0	0	0	1	0	0	0
26428	0	0	162.5	35	2	23.1	2.25	1	0	0	0	0	1	0	0	0	0	1	0	0	0
26429	0	2	170	67	1	28.4	1.08333	1	0	0	0	0	1	0	0	0	0	1	0	0	0
26431	0	2	151.4	62	2	29.6	2.5	2	0	1	0	0	1	1	0	0	0	1	0	0	0
26432	0	3	172	36	2	36.3	0.833333	2	0	0	0	0	0	0	0	0	0	0	0	0	0
26433	0	0	160.1	32	2	20.7	1.33333	1	0	0	0	0	1	0	0	0	0	1	1	1	0
26434	0	0	155	75	2	24.1	3.33333	2	0	1	0	0	1	1	0	0	0	1	0	0	0
26435	0	0	149.1	67	2	20.5	4	2	0	0	0	0	1	0	0	0	0	1	0	0	0
26437	0	0	142.4	68	2	22.5	0.75	2	0	0	1	0	1	0	0	0	0	1	0	0	0
26438	0	0	155.6	46	2	23	1.08333	1	0	0	0	0	1	0	0	0	0	1	0	1	0
26439	0	2	169	19	1	25.6	0.916667	1	0	0	0	1	1	0	0	0	0	1	0	0	0
26440	0	0	168	61	1	20.2	1.41667	1	0	0	0	1	1	0	0	0	0	1	0	0	0
26441	0	0	158	35	2	22.6	0.666667	1	0	0	0	0	0	0	0	0	0	1	0	0	0
26442	0	3	169.5	35	1	32.3	0.916667	2	0	0	1	1	1	0	0	0	0	1	0	0	0
26443	0	2	170.7	67	1	28.4	6.33333	2	0	1	1	1	1	1	0	0	0	1	1	1	0
26444	0	0	168	87	1	23.7	3.5	2	0	0	0	0	1	0	0	0	0	1	0	0	0
26445	1	0	153.6	46	2	25	2.75	2	0	0	0	0	1	0	0	0	0	1	0	0	0
26446	0	0	155.7	32	2	19.3	1.25	1	0	0	0	0	1	0	0	0	0	1	0	1	0
26448	1	2	154.7	53	2	25.7	1.41667	1	0	0	0	0	1	0	0	0	0	1	0	1	0
26449	0	2	149	80	2	28.8	2.08333	2	0	0	1	0	1	0	0	0	0	1	0	1	0
26450	1	2	150.8	45	2	25.7	3	1	0	1	0	0	1	1	0	0	0	1	0	0	0
26451	1	0	176.2	21	1	23.4	2.83333	1	0	1	0	1	1	1	0	0	0	1	0	0	0
26452	1	0	176.2	21	1	23.4	2.83333	1	0	1	0	1	1	1	0	0	0	1	0	0	0
26453	0	0	154.8	45	2	23.6	2.5	1	0	1	0	0	1	1	0	0	1	1	0	1	0
26454	0	0	154	52	2	21.9	0.666667	2	0	0	1	0	1	0	0	0	0	1	0	0	0
26455	0	0	176.7	25	1	22.8	4.58333	1	0	0	0	1	1	0	0	0	0	1	0	0	0
26457	0	0	160	32	2	22.7	4.58333	1	0	0	0	0	1	1	0	0	0	1	0	1	0
26458	0	0	160	32	2	22.7	4.5	1	0	0	0	0	1	1	0	0	0	1	0	1	0
26460	1	0	175.3	70	1	22.7	4.75	1	0	0	0	0	1	0	0	0	0	1	1	0	1
26461	0	0	155	62	2	23.4	2.16667	2	0	1	0	0	1	1	0	0	0	1	0	1	0
26462	0	0	164	31	1	22.4	2.83333	1	0	0	0	1	1	0	0	0	0	1	0	0	0
26463	0	0	163.5	38	2	24.7	1.08333	1	0	0	0	0	1	0	0	0	0	1	0	0	0
26464	0	0	160.2	27	2	24.9	1.41667	1	0	0	0	0	1	0	0	0	0	1	0	1	0
26465	0	0	174	43	1	22.5	1.83333	3	0	0	0	1	1	0	0	0	0	1	0	0	0
26466	0	0	155.8	34	2	23.9	1.66667	2	0	1	0	0	1	1	0	0	0	1	0	0	0
26467	0	0	160.2	41	2	20.3	1.08333	2	0	0	0	0	1	0	0	0	0	1	0	0	0
26468	0	0	166.9	20	2	21.8	5.5	1	0	0	0	0	1	0	0	0	0	1	0	0	0
26469	0	0	165	51	1	22	2	2	0	0	0	1	1	0	0	0	0	1	0	0	0
26470	0	1	155.9	43	2	18	6.75	2	0	1	0	0	1	1	0	0	0	1	0	1	0
26471	0	0	168	51	1	21.3	3.83333	2	0	0	0	1	1	1	0	0	0	1	0	1	0
26472	0	0	175	25	1	22.2	1.33333	1	0	1	0	0	1	1	0	0	0	1	0	0	0
26473	0	0	180	53	1	23.1	2.25	2	0	0	1	0	1	0	0	0	0	1	0	0	0
26474	0	3	158.8	37	2	32.4	1.5	1	0	0	0	0	0	0	0	0	0	1	0	0	0
26475	0	2	167.6	37	1	27	5.75	1	0	0	0	0	1	0	0	0	0	1	0	0	0
26476	0	0	174	34	1	23.8	1	1	0	0	0	0	1	0	0	0	0	1	0	0	0
26477	0	0	163.6	39	2	19.2	1.41667	1	0	0	0	0	1	0	0	0	0	1	0	0	0
26478	0	2	168	67	1	25.2	4.75	2	0	0	0	0	1	0	0	0	0	1	0	0	0
26479	0	3	145.3	70	2	33.7	1.16667	2	0	0	1	0	1	0	0	0	0	1	0	1	0
26480	0	0	164	43	2	22.7	1.25	1	0	0	0	0	1	0	0	0	0	1	0	1	0
26481	0	2	164	69	1	27.5	6.66667	2	0	1	0	0	1	1	0	0	0	1	1	1	0
26482	0	0	178	38	1	23	4.91667	1	0	1	0	0	1	1	0	0	0	1	0	0	0
26483	0	2	153	38	2	25.8	1	1	0	0	0	0	1	0	0	0	0	1	0	0	0
26484	1	0	152.9	50	2	18.9	1.66667	1	0	1	0	0	1	1	0	0	0	1	0	0	0
26485	0	0	152	47	2	22.1	2.66667	2	0	1	0	0	1	1	0	0	0	1	0	0	0
26486	0	0	169.1	59	1	22.1	1.08333	2	0	0	0	1	1	0	0	0	0	1	0	0	0
26487	0	0	178.2	31	1	21.9	3.08333	2	0	0	0	0	1	0	0	0	0	1	0	0	0
26488	1	0	169.1	58	1	22.2	3.83333	2	0	0	0	0	1	0	0	0	0	1	0	0	0
26489	0	2	173	71	1	28.1	2.75	2	0	0	1	1	1	0	0	0	0	1	0	0	0
26490	1	2	158	50	2	28.4	2.5	1	0	1	0	0	1	1	0	0	0	1	0	1	0
26491	1	0	160	43	2	20.3	1.08333	1	0	1	0	0	1	1	0	0	0	1	0	0	0
26492	0	0	168.8	61	1	21.1	2	3	0	1	1	0	1	1	0	0	0	0	0	0	0
26493	0	0	170	65	1	23	0.583333	1	0	0	0	0	1	0	0	0	0	1	0	0	0
26494	0	2	170	55	1	27	2.5	2	0	0	0	0	1	0	0	0	0	1	0	0	0
26496	0	2	160.9	55	2	26.6	2.16667	2	0	0	0	0	1	1	0	0	0	1	0	0	0
26497	0	3	150.1	50	2	31.9	2.25	1	0	1	0	0	1	1	0	0	0	1	0	1	0
26498	0	0	157	57	2	20.3	2.75	1	0	1	0	0	1	1	0	0	0	1	0	0	0
26499	0	0	172.9	67	1	22	3.33333	2	0	1	0	0	1	1	0	0	0	1	0	0	0
26500	0	0	175.3	48	1	22.4	1.25	1	0	0	0	0	1	0	0	0	0	1	0	0	0
26501	0	2	168.7	55	1	27.8	2.58333	1	0	0	0	0	1	0	0	0	0	1	0	0	0
26502	1	0	159.1	64	2	24.5	1.25	1	0	0	0	0	1	0	0	0	0	1	0	1	0
26503	0	0	153.7	44	2	20.1	1.25	1	0	1	0	1	1	1	0	0	0	1	0	0	0
26504	0	0	160.4	35	2	22.2	1.41667	1	0	0	0	0	1	0	0	0	0	1	0	1	0
26505	0	0	161.3	81	1	23.8	3	2	0	0	0	0	1	0	0	0	0	1	0	0	0
26506	0	1	148	77	2	17.8	4.25	1	0	1	0	0	1	1	0	0	0	1	1	1	0
26507	0	2	161	38	2	29	1.5	1	0	0	0	0	1	0	0	0	0	1	0	1	0
26508	0	0	155	79	2	25	3	2	0	1	0	0	1	1	0	0	0	1	0	0	1
26509	0	2	152.9	34	2	28	2.83333	1	0	0	0	0	1	1	0	0	0	1	0	0	0
26510	0	0	164.1	34	2	20.6	1.5	1	0	0	0	0	1	0	0	0	0	1	0	1	0
26511	0	0	175.3	23	1	24.7	1.83333	1	0	0	0	1	1	0	1	0	0	1	0	1	0
26512	0	0	156.9	31	2	20.8	1.66667	1	0	0	0	0	1	0	0	0	0	1	0	0	0
26513	0	0	170	50	1	21.5	0.916667	1	0	0	0	0	1	0	1	0	0	0	0	1	0
26514	0	1	162	75	1	18.3	0.833333	2	0	0	0	0	1	0	0	1	0	1	0	0	0
26515	0	2	162.3	34	1	25.8	0.75	1	0	0	0	0	1	0	1	0	0	1	0	1	0
26517	0	0	154.7	65	2	23.4	3.08333	2	0	0	0	0	1	1	0	0	0	0	1	1	1
26518	0	0	154	28	2	19.8	1.5	1	0	1	0	0	1	1	0	0	0	1	1	0	0
26520	0	3	154	67	2	33.7	2	2	0	1	0	0	1	1	0	0	0	1	0	0	0
26521	0	0	179.1	32	1	23.1	1.16667	1	0	0	0	0	1	0	1	0	0	0	0	1	0
26522	0	2	150	75	2	28.4	2.66667	2	0	1	0	0	1	1	0	0	0	1	0	0	0
26523	0	0	150.3	48	2	23.9	3	1	0	1	0	0	1	1	0	0	0	1	0	0	0
26524	0	0	171	75	1	24.6	3.66667	2	0	1	0	0	1	1	0	0	0	1	1	0	0
26525	0	0	150.5	49	2	19.6	2.58333	1	0	1	0	0	1	1	0	0	0	1	0	1	0
26526	0	3	163.3	42	1	32.9	0.833333	2	0	0	0	0	1	0	0	0	0	1	0	0	0
26527	0	0	176.7	25	1	22.8	2.58333	1	0	0	0	1	1	0	0	0	0	1	0	0	0
26528	0	2	158.8	71	2	26	1.41667	2	0	0	0	1	1	0	0	0	0	1	0	0	0
26529	0	2	147.1	72	2	27	2.5	3	0	0	1	0	1	0	0	0	0	1	0	0	0
26530	1	0	158	80	2	22	1.16667	2	0	1	0	0	1	1	0	0	0	1	0	0	0
26531	1	0	165.6	35	2	19.8	2.25	1	0	1	0	0	1	1	0	0	0	1	0	1	0
26532	1	2	165	50	2	27.5	2.58333	1	0	1	0	0	1	1	0	0	0	1	0	0	0
26533	0	0	149.7	80	2	24	5.58333	2	0	1	0	0	1	1	0	0	0	1	1	1	0
26534	0	3	170	46	1	30.4	1	1	0	0	0	1	1	0	0	0	0	1	0	0	0
26535	0	2	170	48	1	25.8	2.58333	2	0	0	0	0	1	0	0	0	0	1	0	0	0
26536	0	3	170.1	31	2	37.5	1.66667	2	0	1	1	0	1	1	0	0	0	1	0	0	0
26537	0	0	154.2	44	2	22.5	2.66667	1	0	1	0	0	1	1	0	0	0	1	0	1	0
26538	0	2	162.5	27	2	29	1.33333	1	0	1	0	0	1	1	0	0	0	1	0	0	0
26539	0	0	168	61	1	22.3	2.16667	1	0	1	0	0	1	1	0	0	0	1	0	0	0
26540	0	0	158.2	28	2	22	0.916667	1	0	0	0	0	1	0	0	0	0	1	0	0	0
26542	0	0	164	43	1	24.5	1.33333	1	0	0	0	0	1	0	0	0	0	1	0	0	0
26543	0	0	164	68	1	23.1	2	2	0	1	1	0	1	1	0	0	0	1	0	0	1
26544	0	0	163	55	1	23.7	2.16667	1	0	1	0	0	1	1	0	0	0	1	0	0	0
26545	0	0	170	57	1	22.5	2.08333	2	0	1	0	0	1	1	0	0	0	1	0	0	0
26546	0	0	151	53	2	22.3	2.16667	2	0	0	0	0	1	0	0	0	0	1	0	0	0
26547	0	0	160.2	33	2	22.7	1.58333	1	0	0	0	0	1	1	0	0	0	1	0	1	0
26548	0	0	175	20	1	23.5	2.5	1	0	1	0	1	1	1	0	0	0	1	0	0	0
26549	0	0	159.9	68	1	24.7	2.5	2	0	0	0	0	1	0	0	0	0	1	0	0	0
26550	0	0	160	31	2	21.5	0.833333	1	0	0	0	1	1	1	0	0	0	1	0	0	0
26551	0	0	159.9	50	2	22.1	2.5	1	0	0	0	0	1	0	0	0	0	1	0	0	0
26552	0	2	177	35	1	26.2	2	1	0	1	0	0	1	1	0	0	0	1	0	0	0
26553	0	0	153.2	50	2	22	2.58333	1	0	1	0	0	1	1	0	0	0	1	0	1	0
26554	0	0	160	61	2	23.4	1.58333	1	0	1	0	0	1	1	0	0	0	1	0	0	0
26555	0	0	162	74	1	23.6	1	2	0	0	1	0	1	0	0	0	0	1	0	0	0
26556	0	2	148.3	38	2	25.8	2.58333	1	0	1	0	0	1	1	0	0	0	1	0	1	0
26557	1	2	160.7	50	2	26.1	5.08333	2	0	1	0	0	1	1	0	0	0	1	0	0	0
26558	0	2	159.4	54	1	27.2	2	2	0	0	1	0	1	0	0	0	0	1	0	0	0
26559	0	2	169	57	1	28	6.33333	2	0	1	1	0	1	1	0	0	0	1	1	1	0
26560	0	2	161.6	56	1	26.9	4.25	2	0	1	0	1	1	1	0	0	0	1	1	1	0
26561	0	0	175	22	1	21.9	2.83333	1	0	1	0	0	1	1	0	0	0	1	0	0	0
26562	1	0	150	54	2	19.8	3	1	0	1	0	0	1	1	0	0	0	1	0	0	0
26563	0	2	158.8	52	2	28.6	2.25	1	0	0	0	0	1	0	0	0	0	1	0	0	0
26564	0	0	160	72	1	23.4	2.66667	2	0	0	0	0	1	0	0	0	0	1	0	0	0
26565	0	0	160	72	1	23.4	2.66667	2	0	0	0	0	1	0	0	0	0	1	0	0	0
26566	0	0	150	83	2	19.1	2	2	0	1	0	0	1	1	0	0	0	1	0	0	0
26567	0	2	153.4	29	2	27.9	1.16667	1	0	1	0	0	1	1	0	0	0	1	0	1	0
26568	0	0	172.8	42	1	22.5	1.83333	1	0	0	0	1	1	0	0	0	0	1	0	1	0
26569	0	0	172.8	42	1	22.5	1.83333	1	0	0	0	1	1	0	0	0	0	1	0	1	0
26570	0	2	161.3	63	1	25.4	4.5	2	0	0	0	0	1	0	0	0	0	1	0	0	0
26571	0	2	159	73	2	27.7	1.16667	2	0	1	1	0	1	1	0	0	0	1	0	0	0
26572	0	0	165	51	1	22	4.41667	2	0	1	0	1	1	1	0	0	0	1	0	0	1
26573	0	2	149	57	2	27.7	1.66667	1	0	1	0	0	1	1	0	0	0	1	0	1	0
26574	1	2	171.6	55	1	27	3.41667	3	0	1	0	0	1	1	0	0	0	1	1	1	0
26575	0	0	160	76	2	21.5	4.75	2	0	1	0	0	1	1	0	1	0	1	0	0	1
26576	0	0	182.7	42	1	24.6	5.16667	1	0	0	0	1	1	0	0	0	0	1	0	0	0
26577	0	0	154.8	48	2	23.1	5.08333	1	0	1	0	1	1	1	0	0	0	1	0	1	0
26578	0	0	152.2	20	2	18.7	2	1	0	0	0	0	1	0	0	0	0	1	0	0	0
26579	0	2	167.5	44	1	25.9	0.833333	1	0	0	0	0	1	0	0	0	0	1	0	0	0
26580	0	0	165	66	1	23.1	2.08333	2	0	1	0	1	1	1	0	0	0	1	0	0	0
26581	0	0	154.5	66	2	23	1.33333	2	0	0	1	0	1	0	0	0	0	1	0	0	0
26582	0	0	168.2	36	1	18.5	0.833333	1	0	0	0	0	1	0	0	0	0	1	0	0	0
26583	0	3	168.1	21	1	34.6	1.5	1	0	0	0	1	1	0	0	0	0	1	0	0	0
26584	0	2	184.3	28	1	25.5	1.91667	1	0	0	0	0	1	1	1	0	0	1	0	1	0
26585	0	2	167	58	1	27.7	2.08333	1	0	0	0	1	1	0	0	0	0	1	0	0	0
26586	0	0	160	58	2	23.6	2.58333	2	0	0	0	0	1	0	0	0	0	1	0	0	0
26587	1	2	151.7	56	2	26.1	2.83333	1	0	0	1	0	1	1	0	0	0	1	0	1	0
26588	0	2	143.4	63	2	25.2	1.66667	2	0	0	1	0	1	0	0	0	0	1	1	0	0
26589	0	2	168.8	67	1	25.1	2.25	2	0	0	0	0	1	0	0	0	0	1	0	0	0
26590	0	0	161	72	1	23.1	6.16667	2	0	1	1	0	1	1	0	0	0	1	0	0	1
26591	0	2	183.2	49	1	28.5	2.41667	2	0	0	0	0	1	0	0	0	0	1	0	0	0
26592	0	0	157.5	44	2	23.2	1.58333	1	0	1	0	0	1	1	0	0	0	1	0	1	0
26594	0	2	171.4	33	2	27.7	5.08333	1	0	1	0	0	1	1	0	0	0	1	0	1	0
26595	0	2	150.8	52	2	28.8	3.08333	1	0	1	0	0	1	1	0	0	0	1	0	1	0
26596	0	0	161.1	47	2	19.6	3	1	0	0	0	0	1	0	0	0	0	1	0	0	0
26597	0	0	165	54	1	23.9	3.41667	3	0	0	1	1	1	0	0	0	0	1	0	0	0
26598	1	2	158	74	2	28	1.75	2	0	1	0	0	1	1	0	0	0	1	0	0	0
26599	0	0	178	23	1	21.5	2.08333	1	0	1	0	1	1	1	0	0	0	1	0	0	0
26600	0	2	157.7	32	2	26	1.91667	1	0	0	0	0	1	0	0	0	0	1	0	1	0
26601	0	0	161.7	45	1	23.2	3.66667	1	0	0	0	1	1	0	0	0	0	1	0	0	0
26602	0	2	152.9	62	2	29.9	2.41667	2	0	0	0	0	1	0	0	0	0	1	0	0	0
26603	0	0	169.4	69	1	24.6	1.16667	1	0	0	0	0	1	0	1	0	0	1	0	1	0
26604	1	0	152.9	46	2	24.9	2.41667	2	0	1	0	0	1	1	0	0	0	1	0	1	1
26605	0	2	154.9	62	2	27.1	1.25	2	0	0	0	0	1	1	0	0	0	1	0	0	0
26606	0	2	170.6	27	1	26.8	1.58333	1	0	0	0	1	1	0	0	0	0	0	0	0	0
26607	0	0	151.9	48	2	22	0.583333	2	0	0	0	0	1	0	0	0	0	1	0	0	0
26608	0	1	163	59	1	18.1	1.91667	2	0	0	0	0	1	0	0	0	0	0	1	0	0
26609	0	1	166	21	1	18.1	1.08333	1	0	0	0	0	0	0	1	0	0	1	0	1	0
26610	0	0	163	63	2	20.7	5.5	2	0	0	0	1	1	0	0	0	0	1	0	0	0
26611	0	0	165	37	2	23.1	0.916667	1	0	0	0	0	0	0	0	0	0	1	0	0	0
26612	0	0	155.8	36	2	21.3	1.5	1	0	0	0	0	1	0	0	0	0	1	0	1	0
26613	0	0	168.9	69	1	24.7	3.91667	2	0	1	0	0	1	1	0	0	0	1	1	1	0
26614	0	0	164	54	1	20.4	3.25	1	0	1	0	0	1	1	0	0	0	1	0	0	0
26615	0	2	154.4	81	2	29.7	2.16667	2	0	0	0	0	1	0	0	0	0	1	0	0	0
26616	0	2	147.9	62	2	28	2.75	2	0	0	0	0	1	0	0	0	0	1	0	0	0
26617	0	0	163	28	2	19.9	1.83333	1	0	1	0	1	1	1	0	0	0	1	0	1	0
26618	0	0	177	50	1	24.6	1.66667	2	0	1	0	0	1	1	0	1	0	1	0	0	0
26619	1	0	154.3	44	2	21.8	4.75	1	0	1	0	0	1	1	0	0	0	1	0	1	0
26620	0	3	155	55	2	33.3	3.25	2	0	1	0	0	1	1	0	1	0	1	0	0	0
26621	0	0	162	63	1	19.8	1.58333	2	0	0	0	0	1	0	1	0	0	1	0	0	0
26622	0	0	158	68	2	21.6	1.33333	2	0	0	1	0	1	0	0	0	0	1	0	0	0
26623	0	0	163.2	74	1	23.3	3.08333	2	0	0	0	0	1	0	0	0	0	1	0	0	0
26624	0	3	159	41	2	31.7	0.666667	1	0	0	0	0	0	0	0	0	0	1	0	0	0
26625	0	0	156	36	2	24	0.666667	1	0	0	0	0	0	0	0	0	0	1	0	0	0
26626	0	0	169.6	37	2	22.5	3.25	2	0	0	0	0	1	0	0	0	0	1	0	1	0
26627	0	2	149.5	55	2	28.6	2.58333	2	0	0	0	0	1	0	0	0	0	1	0	0	0
26628	0	0	164.4	80	1	23.9	5.08333	3	0	1	0	0	1	1	0	0	0	1	1	0	0
26629	0	0	152.9	43	2	24.9	2.5	1	0	1	0	0	1	1	0	0	0	1	0	1	0
26631	0	0	162.7	48	2	20.4	0.583333	1	0	0	0	0	1	0	0	0	0	1	0	0	0
26632	1	0	155.2	22	2	19.9	2	1	0	0	0	0	1	0	0	0	0	1	0	1	0
26633	0	2	174.9	72	1	27.7	0.666667	2	0	0	0	0	1	0	0	0	0	1	0	0	0
26634	0	2	155	73	1	25.8	1.5	2	0	0	0	0	1	0	0	0	0	1	0	1	0
26635	0	0	168	73	1	22.7	5.5	2	0	1	0	0	1	1	0	0	0	1	1	1	1
26636	0	3	158.1	45	2	32.8	1.91667	2	0	1	1	0	1	1	0	0	0	1	0	0	0
26637	0	2	150	49	2	28.7	2.08333	2	0	0	1	0	1	0	0	0	0	1	0	0	0
26638	0	2	159.1	70	2	27.4	2.16667	2	0	0	0	0	1	0	0	0	0	1	0	0	0
26639	0	0	165	50	1	22	1.5	1	0	1	0	0	1	1	0	1	0	1	0	0	0
26640	0	2	167.7	56	1	27.7	1.16667	1	0	0	0	1	1	0	0	0	0	1	0	0	0
26641	1	2	165	67	2	25.7	1.25	2	0	0	0	0	1	0	0	0	0	1	0	1	0
26642	0	0	157	58	2	20.1	0.75	1	0	0	0	0	1	0	0	0	0	1	0	0	0
26643	0	0	176	74	1	19.4	1.66667	2	0	0	0	0	1	0	0	0	0	1	0	0	0
26644	1	0	157.5	39	2	23.2	2.41667	1	0	0	0	0	1	1	0	0	0	1	0	0	0
26645	1	0	157.5	39	2	23.2	2.41667	1	0	0	0	0	1	1	0	0	0	1	0	0	0
26646	0	2	164.5	49	1	28.2	1.33333	1	0	0	0	0	1	0	0	0	0	1	0	0	0
26649	0	0	158.6	49	2	23.8	2.16667	2	0	0	0	0	1	0	0	0	0	1	0	0	0
26650	0	0	171.6	21	1	23.6	1.58333	1	0	0	0	1	1	0	0	0	0	1	0	0	0
26651	0	2	146.7	49	2	25.5	1.08333	1	0	0	0	0	1	0	0	0	0	1	0	0	0
26652	0	3	162	41	2	32	1.66667	2	0	0	1	0	1	1	0	0	0	1	0	0	0
26653	1	1	164.2	43	2	18.1	3.5	1	0	0	0	0	1	1	0	0	0	1	0	0	0
26654	0	0	158	74	1	22	4.75	2	0	1	0	0	1	1	0	0	0	1	0	0	0
26655	0	0	176.7	59	1	19.9	2.08333	1	0	0	0	0	1	0	0	0	0	1	0	0	0
26656	0	0	152	44	1	24.9	0.75	2	0	0	0	0	1	0	0	0	0	1	0	0	0
26657	0	0	162	62	1	24	4.66667	2	0	1	0	0	1	1	0	0	0	1	0	1	0
26658	0	2	154	49	2	27.4	5.5	2	0	0	0	0	1	0	0	0	0	0	0	0	0
26659	0	2	154	49	2	27.4	5.5	2	0	0	0	0	1	0	0	0	0	0	0	0	0
26660	0	0	165.7	38	2	24.4	1.66667	1	0	0	0	0	1	0	0	0	0	1	0	0	0
26661	0	2	156.3	40	2	26.9	2.5	1	0	0	0	0	1	0	0	0	0	1	0	0	0
26662	0	2	166.8	47	2	25.4	3.58333	1	0	0	0	0	1	0	0	0	0	1	0	0	0
26663	0	2	166.3	65	1	25.8	1.5	2	0	1	1	0	1	1	0	0	0	1	0	0	0
26665	0	0	170	18	1	19	0.416667	1	0	0	0	0	1	0	0	0	0	0	0	0	0
26666	0	2	158	22	2	25.2	0.666667	1	0	1	0	0	1	1	0	0	0	1	0	0	0
26667	0	0	164.2	40	2	20.7	2.41667	1	0	0	0	0	1	0	0	0	0	1	0	0	0
26668	0	0	168	24	2	22.7	0.916667	1	0	0	0	0	1	0	1	0	0	0	0	1	0
26669	0	2	161	68	1	25.8	3.58333	2	0	1	1	0	1	1	0	0	0	1	1	0	0
26670	0	2	165	63	1	25.7	5.16667	2	0	1	0	0	1	1	0	0	0	1	0	0	1
26671	0	0	175	42	1	23.5	3.16667	1	0	0	0	0	1	0	0	0	0	1	0	0	0
26672	0	3	182.4	33	1	32.9	5.66667	1	0	0	0	1	1	0	0	0	0	1	0	0	0
26673	0	1	165	26	2	18.3	1.25	1	0	1	0	0	1	1	0	0	0	1	0	0	0
26674	0	0	167.6	30	2	21.7	0.75	1	0	0	0	1	0	0	0	0	0	1	0	0	0
26675	0	1	168.3	78	1	18.3	2.16667	2	0	1	0	0	1	1	0	1	0	1	0	0	0
26676	0	0	147.1	52	2	19.5	1	1	0	0	0	1	1	1	0	0	0	1	0	1	0
26677	0	0	162.1	42	2	21.2	0.666667	1	0	0	0	0	0	0	0	0	0	1	0	0	0
26678	0	2	145.6	68	2	26.9	1.75	2	0	1	0	0	1	1	0	0	0	1	0	1	0
26679	1	2	144.5	77	2	30	3.91667	2	0	1	1	0	1	1	0	0	0	1	0	1	0
26680	0	3	168	32	2	31.9	1.41667	2	0	1	0	0	1	1	0	0	0	1	0	0	0
26681	0	3	158	26	2	35.3	4.5	1	0	0	0	0	1	0	0	0	0	1	0	0	0
26682	0	1	148	29	2	17.3	0.916667	1	0	0	0	0	1	0	0	0	0	1	0	0	0
26683	0	2	177	32	1	28.4	1.58333	1	0	0	0	0	1	1	1	0	0	1	0	1	0
26684	0	0	161.4	29	2	20.1	0.916667	1	0	1	0	0	0	1	0	0	0	1	0	0	0
26685	0	0	164.2	51	1	23	2.75	1	0	0	0	1	1	0	0	0	0	1	0	0	0
26686	0	0	158	68	2	21.6	4.08333	2	0	0	1	0	1	0	0	0	0	1	0	1	0
26687	0	0	159	44	2	19.4	2.58333	1	0	1	0	0	1	1	0	0	0	1	0	1	0
26688	0	0	156	48	2	22	0.833333	1	0	0	0	0	1	0	0	0	0	0	0	0	0
26689	0	0	156	47	2	22.6	4.5	2	0	1	0	0	1	1	0	0	0	1	0	1	0
26690	0	0	178	23	1	21.5	2	1	0	0	0	1	1	1	0	0	0	1	0	0	0
26691	0	3	147.9	65	2	31.5	3.41667	2	0	1	0	0	1	1	0	1	0	1	0	0	0
26692	0	2	157.9	52	1	26.7	2.41667	1	0	0	0	1	1	0	0	0	0	1	0	0	0
26693	0	0	159.5	43	2	25	2.33333	1	0	0	0	0	1	1	0	0	0	1	0	1	0
26694	0	2	168.1	54	1	29.1	2	2	0	0	0	0	1	0	0	0	0	1	0	0	0
26695	0	3	167	59	1	30.8	1.58333	2	0	0	1	1	1	0	0	0	0	1	0	0	0
26696	0	0	173.4	20	1	24.8	3	1	0	0	0	1	1	0	0	0	0	1	0	0	0
26697	1	0	166.1	39	2	22.9	4.66667	2	0	1	0	1	1	1	0	0	0	1	1	1	1
26698	0	3	150.1	67	2	31.8	2.41667	2	0	0	0	0	1	0	0	0	0	1	0	1	0
26701	0	0	144.8	48	2	18.5	0.916667	1	0	0	0	0	1	0	0	0	0	1	0	0	0
26702	0	0	162.7	21	2	22.2	0.666667	1	0	0	0	1	1	0	0	0	0	1	0	0	0
26703	0	0	155.8	33	2	19.2	1.33333	1	0	0	0	0	1	1	1	0	0	1	0	1	0
26705	0	0	160.8	25	2	19.3	1.41667	2	0	0	0	0	1	0	0	0	0	1	0	1	0
26706	0	2	158	59	2	28	2.5	2	0	1	0	0	1	1	0	0	0	1	0	0	0
26707	0	2	152.9	53	2	27.9	2.25	1	0	0	0	0	1	1	0	0	0	1	0	0	0
26708	0	2	152.9	53	2	27.9	2.25	1	0	0	0	0	1	1	0	0	0	1	0	0	0
26709	0	0	148.7	71	2	21	1.08333	2	0	0	0	0	1	0	0	0	0	1	0	0	0
26710	0	0	160	54	2	23.8	2.83333	1	0	1	0	0	1	1	0	0	0	1	0	1	0
26711	1	2	170	60	1	25.3	1.5	1	0	1	0	0	1	1	0	0	0	1	0	0	0
26712	0	2	152	73	1	25.5	3.08333	1	0	1	0	1	1	1	0	0	0	1	0	0	0
26713	0	2	162.6	50	1	25.2	2.08333	2	0	0	1	0	1	0	0	0	0	1	0	0	0
26714	0	2	172.9	33	1	27.4	2.08333	1	0	0	0	0	1	0	0	0	0	1	0	0	0
26715	0	0	179	67	1	24.9	1.5	2	0	0	0	1	1	0	1	0	0	1	0	1	0
26716	0	0	144.2	42	2	24.2	2.58333	1	0	0	0	0	1	1	0	0	0	1	0	1	0
26717	0	0	158.3	38	2	20.2	1.91667	2	0	0	0	0	1	0	0	0	0	1	0	0	0
26718	0	0	163	24	2	24	2.33333	1	0	1	0	0	1	1	0	0	0	1	0	1	0
26719	1	0	161	70	1	20.4	3.33333	2	0	1	0	1	1	1	0	0	0	1	0	0	0
26720	1	0	161	70	1	20.4	3.33333	2	0	1	0	1	1	1	0	0	0	1	0	0	0
26721	1	0	168	47	1	24.8	2.66667	1	0	1	0	0	1	1	0	0	0	1	0	0	0
26722	0	2	158.1	71	2	25.8	2.58333	2	0	0	0	1	1	0	0	0	0	1	0	0	0
26724	0	0	157.1	46	2	24.3	3.66667	1	0	0	0	0	1	1	0	0	0	1	0	1	0
26725	0	0	146	62	2	23.9	1.58333	2	0	1	1	0	1	1	0	0	0	1	0	0	0
26726	0	2	168	75	1	26.9	2.75	2	0	0	1	0	1	0	0	0	0	1	0	0	0
26727	0	0	161	68	1	22.8	2.08333	2	0	0	0	0	1	0	0	0	0	1	0	0	0
26728	0	0	175.7	46	1	21.5	2.66667	2	0	0	0	0	1	0	0	0	0	1	0	0	0
26729	0	0	175.7	46	1	21.5	2.66667	2	0	0	0	0	1	0	0	0	0	1	0	0	0
26730	0	0	159.4	60	2	22.3	3.41667	2	0	1	0	1	1	1	0	0	0	1	0	1	0
26731	0	2	160.6	34	2	27	1.33333	1	0	0	0	0	1	1	0	0	0	1	0	1	0
26732	0	0	183	30	1	20.3	2.75	1	0	1	0	1	1	1	0	0	0	1	0	0	0
26733	0	0	183	30	1	20.3	2.75	1	0	1	0	1	1	1	0	0	0	1	0	0	0
26734	1	0	155	59	2	22.9	2	1	0	1	0	0	1	1	0	0	0	1	0	0	0
26735	0	0	163	62	1	24.2	5.16667	2	0	1	0	0	1	1	0	1	0	1	0	0	0
26736	0	0	174.2	70	1	23.8	5.41667	2	0	1	0	0	1	1	0	0	0	1	0	1	0
26737	0	2	152	41	2	27.3	0.583333	1	0	0	0	0	1	0	0	0	0	1	0	0	0
26738	0	2	174	59	1	26.8	2.25	1	0	1	0	0	1	1	0	0	0	1	0	0	0
26739	0	0	154.8	43	2	24.2	2.83333	1	0	1	0	0	1	1	0	0	0	1	0	1	0
26740	0	0	153.9	51	2	21.6	0.833333	1	0	0	0	0	1	0	0	0	1	1	0	0	0
26741	0	2	169.4	33	2	25.2	2	2	0	0	0	0	1	0	0	0	0	1	0	0	0
26742	0	2	188	26	1	26.8	1.16667	1	0	0	0	0	1	0	0	0	0	1	0	0	0
26743	0	0	161	57	2	24.7	2.25	1	0	1	0	0	1	1	0	0	0	1	0	0	0
26744	0	0	183	55	1	21.2	2.16667	2	0	1	0	1	1	1	0	0	0	1	0	0	0
26745	0	0	163.9	46	1	21.2	1.33333	1	0	0	0	0	1	1	1	0	0	0	0	1	0
26746	1	0	156	50	2	19.7	1.58333	1	0	1	0	0	1	1	0	0	0	1	0	0	0
26747	0	0	169.8	55	1	24.5	1.58333	1	0	0	0	0	1	0	0	0	0	1	0	0	0
26748	0	0	160	68	2	23.4	6.83333	2	0	1	0	0	1	1	0	0	0	1	0	0	0
26749	0	0	157	48	2	24.5	3.25	2	0	0	0	0	1	0	0	0	0	1	0	0	0
26752	0	2	171.7	51	1	25.4	4	2	0	1	0	1	1	1	0	0	0	1	0	0	1
26753	0	2	175.6	42	1	28.2	0.583333	2	0	0	0	1	1	0	0	0	0	1	0	0	0
26754	0	2	158	42	2	28	1.91667	2	0	1	0	0	1	1	0	0	0	1	0	0	0
26755	0	2	157.9	57	2	25.7	1.91667	2	0	0	1	0	1	0	0	0	0	1	0	0	0
26756	0	1	170	81	1	15.6	1.16667	2	0	0	0	0	1	0	0	0	0	1	0	1	0
26757	0	2	153.5	70	2	28.2	2.5	2	0	0	1	0	1	0	0	0	0	1	0	0	0
26758	0	2	163	59	1	27.9	3.66667	1	0	0	0	0	1	0	0	0	0	1	0	0	0
26759	0	0	175.5	66	1	21.1	2.41667	2	0	0	0	0	1	0	0	1	0	1	0	1	0
26760	0	0	157.3	73	2	20.4	2.91667	2	0	1	0	0	1	1	0	0	0	1	0	0	0
26761	0	2	154	64	2	28.3	1.16667	2	0	0	1	0	1	0	0	0	0	1	0	0	0
26762	0	0	158.5	53	2	24.2	3.66667	2	0	1	0	0	1	1	0	0	0	1	0	0	0
26763	0	0	166	28	2	18.5	1.75	1	0	0	0	0	1	0	0	1	0	1	0	1	0
26764	0	2	165	64	2	27.5	1.58333	2	0	0	0	0	1	0	0	0	0	1	0	1	0
26765	0	0	159.9	37	2	21.8	1.5	1	0	0	0	0	1	0	1	0	0	1	0	1	0
26766	0	2	170	34	2	27	1.08333	1	0	0	0	0	1	0	0	0	0	1	0	1	0
26767	1	2	166.7	55	1	26.3	1.58333	2	0	1	0	0	1	1	0	0	0	1	0	0	0
26768	0	2	152.1	47	2	28.3	1.16667	1	0	0	0	0	1	0	0	0	0	1	0	1	0
26769	0	0	159.4	64	1	21.7	4.5	2	0	0	0	0	1	0	0	0	0	1	0	0	0
26770	0	2	163	62	1	25.8	1.83333	2	0	0	0	0	1	0	0	0	0	1	0	0	0
26772	0	0	163.3	34	2	22.1	1.5	1	0	0	0	0	1	0	0	0	0	1	0	0	0
26773	0	2	174.7	73	1	25.4	1.66667	1	0	0	0	1	1	0	0	0	0	1	0	0	0
26774	0	2	152	68	2	27.7	4.25	2	0	1	0	0	1	1	0	0	0	1	0	0	0
26775	0	0	162.6	57	1	24.2	6.75	2	0	1	1	0	1	1	0	0	0	1	0	0	1
26776	0	0	162.6	57	1	24.2	6.75	2	0	1	1	0	1	1	0	0	0	1	0	0	1
26777	0	2	155.9	49	2	28.1	2.5	1	0	1	0	0	1	1	0	0	0	1	0	0	0
26778	0	0	160	31	2	21.9	0.833333	1	0	0	0	0	0	0	0	0	0	1	0	0	0
26779	0	0	166.2	64	1	21	6.83333	2	0	0	0	0	1	0	0	0	0	1	0	0	0
26781	0	1	160	38	2	17.6	1.75	1	0	0	0	0	1	0	1	0	0	1	0	1	0
26782	0	0	166.3	43	2	22.6	1.16667	1	0	0	0	0	1	1	1	0	0	1	0	1	0
26783	1	0	161	23	2	18.9	3.58333	1	0	0	0	0	1	0	0	0	0	1	0	1	0
26784	0	3	183	42	1	37	6.08333	2	0	1	1	1	1	1	0	1	0	1	0	0	0
26785	0	3	183	42	1	37	6.08333	2	0	1	1	1	1	1	0	1	0	1	0	0	0
26786	0	0	162	56	1	24	3.08333	2	0	1	0	0	1	1	0	0	0	1	0	0	1
26787	0	0	164	66	1	22.7	3.66667	2	0	1	0	0	1	1	0	0	0	1	0	0	0
26788	0	2	155	65	2	29.1	1.91667	2	0	1	0	0	1	1	0	0	0	1	0	0	0
26789	0	2	146.8	32	2	27.2	1.41667	1	0	0	0	0	1	0	0	0	0	1	0	0	0
26790	0	2	162.1	47	2	30	1.66667	1	0	0	0	0	1	0	0	0	0	1	0	0	0
26792	0	0	172	67	1	24.7	2.91667	2	0	1	1	0	1	1	0	0	0	1	0	0	0
26793	0	0	149	39	2	24.3	1.16667	2	0	0	0	0	0	0	0	0	0	1	0	0	0
26794	0	0	164	50	2	21.2	0.916667	2	0	0	0	0	1	0	0	0	0	1	0	0	0
26795	0	2	164	54	1	26.5	1.83333	1	0	0	0	0	1	0	0	0	0	1	0	0	0
26797	0	2	166.9	68	1	28.9	1.41667	2	0	0	0	1	1	0	0	0	0	1	0	0	0
26798	0	2	165	72	1	25.7	4.08333	2	0	1	1	0	1	1	0	0	0	0	1	0	0
26799	0	0	157.3	41	2	20.3	2.08333	1	0	1	0	0	1	1	0	0	0	1	0	1	0
26800	0	0	163	69	1	23.7	3.25	2	0	1	1	0	1	1	0	0	0	1	0	0	0
26801	0	0	169.9	50	1	20.1	2	2	0	0	0	1	1	0	0	0	0	1	0	0	0
26802	0	1	158	20	2	18.4	1.16667	1	0	0	0	0	1	0	0	0	0	1	0	0	0
26803	0	0	155.5	47	2	22.6	1.83333	1	0	0	0	0	1	0	0	0	0	1	0	0	0
26804	0	1	165	19	1	18.4	1	1	0	0	0	0	1	0	1	0	0	1	0	1	0
26805	0	2	164.7	63	1	27.8	1.83333	2	0	0	0	0	1	0	0	0	0	1	0	0	0
26806	0	0	164.8	61	1	21.8	1.58333	1	0	0	0	0	1	0	1	0	0	1	0	1	0
26807	0	0	150.4	49	2	21.7	2.58333	1	0	0	0	0	1	1	0	0	0	1	0	1	0
26808	0	2	157.7	49	2	28.3	1.25	2	0	0	0	0	1	0	0	0	0	1	0	0	0
26809	0	0	157.7	44	2	22.9	2	2	0	0	0	0	1	0	0	0	0	1	0	0	0
26810	0	0	172	46	1	22.3	3.08333	2	0	0	0	1	1	0	0	0	0	1	0	1	0
26812	0	2	154.7	62	2	27.2	2.08333	2	0	1	0	0	1	1	0	0	0	1	0	1	0
26813	0	0	178	21	1	23.4	0.916667	1	0	0	0	1	1	0	1	0	0	1	0	1	0
26814	0	0	165	29	2	19.5	1.16667	1	0	0	0	0	1	0	0	0	0	1	0	1	0
26815	0	0	165	41	1	22.4	1.58333	1	0	0	0	0	1	0	1	0	0	0	0	1	0
26816	0	0	165	51	1	23.5	5.33333	2	0	0	1	0	1	0	0	0	0	1	0	0	0
26817	0	2	167	54	1	26.2	1.16667	2	0	1	0	0	1	1	0	0	0	1	0	0	0
26818	0	0	166.3	32	1	22.9	1	1	0	0	0	0	1	0	1	0	0	0	0	1	0
26819	0	0	151.7	71	2	24	2.41667	2	0	1	0	0	1	1	0	0	0	1	0	0	0
26820	0	0	157.7	30	2	19.7	2	1	0	1	0	0	1	1	0	0	0	1	0	0	0
26821	0	0	157	58	2	19.5	1	1	0	0	0	0	1	0	0	0	0	1	0	0	0
26822	0	0	147	66	2	21.8	0.916667	1	0	0	0	0	1	0	0	0	0	1	0	0	0
26823	0	1	159.7	53	2	18.1	8.75	2	0	0	0	0	1	1	0	0	0	1	0	0	0
26824	0	2	165	56	1	26.8	1.33333	2	0	0	0	0	1	0	1	0	0	1	0	1	0
26825	0	1	160.8	23	2	15.5	1.25	1	0	1	0	0	1	1	0	0	0	1	0	1	0
26826	0	1	171.6	41	1	17	1	2	0	0	0	0	1	0	0	0	0	1	0	0	0
26827	0	0	160.7	21	2	22.2	0.75	1	0	0	0	0	0	0	0	0	0	1	0	0	0
26828	0	0	160	72	1	23.4	1.66667	2	0	0	0	0	1	0	0	0	0	1	0	0	0
26829	1	2	153.3	73	2	28.8	4.58333	2	0	1	0	0	1	1	0	1	0	1	0	1	0
26830	1	2	153.3	73	2	28.8	4.58333	2	0	1	0	0	1	1	0	1	0	1	0	1	0
26831	0	0	167.8	61	1	20.1	2	1	0	0	0	1	1	0	0	0	0	1	0	0	0
26832	0	0	154.4	42	2	21.4	2.91667	1	0	1	0	0	1	1	0	0	0	1	0	1	0
26833	0	0	149	49	2	19.8	1.33333	1	0	0	0	0	1	1	0	0	0	1	0	0	0
26834	0	2	156.8	33	2	26.2	0.583333	1	0	0	0	0	0	0	0	0	0	1	0	0	0
26835	1	2	156	58	2	25.5	2.75	2	0	1	0	0	1	1	0	0	0	1	0	0	0
26836	0	2	159.1	67	2	29	2.16667	2	0	1	0	0	1	1	0	0	0	1	0	0	0
26837	0	0	176.3	45	1	21.9	1.25	2	0	0	0	1	1	0	0	0	0	1	0	0	0
26838	0	0	155.4	73	1	24.9	2.41667	2	0	0	0	0	1	0	0	0	0	1	0	0	0
26839	0	2	149.9	56	2	27.7	2.75	1	0	0	0	0	1	0	0	0	0	1	0	0	0
26840	0	0	156.8	36	2	18.9	1	1	0	0	0	0	0	0	0	0	0	1	0	0	0
26841	0	2	149.7	50	2	29.2	3.58333	2	0	1	0	0	1	1	0	0	0	1	0	1	0
26842	0	0	177	19	1	21.7	2.75	1	0	1	0	1	1	1	0	0	0	1	0	0	0
26843	0	0	168.1	33	2	20.5	1.66667	1	0	1	0	0	1	1	0	0	0	1	0	0	0
26844	0	0	168.4	43	2	22.5	2.08333	1	0	0	0	0	1	1	1	0	0	1	0	1	0
26845	0	0	160.8	47	2	21.8	2.33333	1	0	1	0	0	1	1	0	0	0	1	0	1	0
26846	0	0	140	76	2	23	1.83333	2	0	1	0	0	1	1	0	0	0	1	0	0	1
26847	0	0	169	68	1	24.5	2.25	1	0	1	0	0	1	1	0	0	0	1	0	0	0
26848	0	2	172.4	63	1	25.8	2.5	1	0	0	1	0	1	0	1	0	0	1	0	1	0
26849	0	0	164	31	2	18.6	2.08333	1	0	0	0	0	1	0	0	0	0	1	0	1	0
26850	0	2	160	56	2	28.9	1.33333	2	0	0	0	0	1	0	0	0	1	1	0	0	0
26852	0	0	171.6	62	1	21.6	4.25	2	0	1	0	0	1	1	0	0	0	1	0	0	0
26853	0	0	171.6	62	1	21.6	4.25	2	0	1	0	0	1	1	0	0	0	1	0	0	0
26854	0	2	156.8	30	2	26.9	1.33333	1	0	0	0	0	1	0	0	0	0	1	0	0	0
26855	0	2	160.1	59	1	25.8	2.08333	2	0	0	0	0	1	0	0	0	0	1	0	0	0
26856	0	3	146	39	2	35.7	0.833333	2	0	1	1	0	1	1	0	0	0	1	0	0	0
26857	0	2	180.6	30	1	25.1	4.25	1	0	0	0	0	1	0	0	0	0	1	0	0	0
26858	0	0	155.8	50	2	22	0.5	1	0	0	0	0	1	0	0	0	0	1	0	0	0
26859	0	0	158.9	45	2	22.5	1.25	2	0	0	0	0	1	0	0	0	0	1	0	0	0
26860	0	0	167.4	61	1	23.7	1.58333	2	0	0	0	0	1	0	0	0	0	1	0	0	0
26862	0	2	176	63	1	25.5	0.833333	1	0	0	0	1	1	0	0	0	0	1	0	0	0
26863	0	0	159.9	41	2	18.6	2.91667	1	0	0	0	0	1	0	0	0	0	1	0	0	0
26864	0	0	170.4	64	1	23.9	2.33333	1	0	0	0	0	1	0	0	0	0	1	0	0	0
26865	0	3	148	73	2	33.3	3.83333	2	0	0	0	0	1	1	0	0	0	1	0	0	0
26867	0	0	150	81	2	23.6	2.33333	2	0	1	0	0	1	1	0	0	0	1	0	0	0
26868	0	2	154	52	2	25.7	3	1	0	1	0	0	1	1	0	0	0	1	0	1	0
26869	0	0	161.3	45	2	23.8	1.83333	2	0	1	1	1	1	1	0	0	0	1	0	0	0
26870	0	0	164	55	1	19.7	3.25	2	0	1	0	1	1	1	0	1	0	0	1	1	0
26873	0	0	169	67	1	24.9	3.25	2	0	1	0	0	1	1	0	0	0	1	0	0	0
26874	1	0	171.3	38	2	22.7	3.58333	1	0	0	0	0	1	1	0	0	0	1	0	1	0
26875	0	2	144	52	2	26.1	4.83333	2	0	1	0	0	1	1	0	0	0	1	0	1	0
26876	0	0	155.1	55	2	20.8	1.08333	2	0	0	0	0	1	0	0	0	0	1	0	1	0
26877	1	1	166.5	29	2	18.3	1.16667	1	0	0	0	1	1	0	0	0	0	1	1	1	1
26879	0	0	164.4	69	1	24.8	1.66667	2	0	0	0	0	1	0	0	0	0	1	0	0	0
26880	0	3	159	78	1	33.2	5.58333	2	0	1	1	0	1	1	0	0	0	1	1	1	0
26881	0	0	153.4	57	2	24.2	1.91667	2	0	0	0	0	1	0	0	0	0	1	0	0	0
26882	0	0	162.8	50	2	21.3	2.75	2	0	1	1	0	1	1	0	0	0	1	0	1	0
26883	0	3	162.4	27	2	35.8	4.41667	2	0	0	0	0	1	0	0	0	0	1	0	0	0
26884	0	2	170	52	1	26.8	2.5	2	0	0	0	0	1	0	0	0	0	1	0	0	0
26885	1	0	150	55	2	21.3	4.25	2	0	1	0	0	1	1	0	1	0	1	0	0	1
26886	0	0	162.6	35	2	20.9	1.41667	1	0	0	0	0	1	0	0	0	1	1	0	0	0
26887	0	2	161.6	46	2	28	2.41667	1	0	1	0	1	1	1	0	0	0	1	0	0	0
26888	0	0	153.5	24	2	19.9	1.5	1	0	0	0	1	1	0	0	0	0	1	0	1	0
26889	0	2	167.9	56	1	25.2	1	2	0	0	0	0	0	0	1	0	0	0	0	1	0
26890	0	0	157	34	2	24.3	1.16667	1	0	1	0	0	1	1	0	0	0	1	0	0	0
26891	0	2	150	70	2	27.1	5.58333	2	0	1	0	0	1	1	0	0	0	1	0	0	0
26892	0	2	150	70	2	27.1	5.58333	2	0	1	0	0	1	1	0	0	0	1	0	0	0
26895	0	0	169	36	2	20.5	2.75	1	0	0	0	0	1	1	0	0	0	1	0	1	0
26896	0	0	156	30	2	23.8	1.33333	1	0	0	0	0	1	0	1	0	0	1	0	1	0
26897	0	0	162	65	2	20.2	1.58333	2	0	0	1	0	1	0	0	0	0	1	0	0	0
26898	0	3	160	24	2	31	1.08333	1	0	0	0	0	1	0	0	0	0	1	0	0	0
26899	0	0	153	50	2	24.3	1	2	0	1	0	0	1	1	0	0	0	1	0	0	0
26900	0	0	151	61	2	21.9	2.66667	2	0	1	1	0	1	1	0	0	0	1	0	0	0
26901	0	0	151	61	2	21.9	2.66667	2	0	1	1	0	1	1	0	0	0	1	0	0	0
26902	0	0	169	72	1	18.6	5.08333	2	0	0	0	0	1	0	0	0	0	1	0	0	0
26903	0	0	146.9	57	2	23.4	0.833333	1	0	0	0	0	1	0	0	0	0	1	0	0	0
26904	1	0	166	42	2	20.7	5.16667	1	0	1	0	0	1	1	0	0	0	1	0	1	0
26905	0	2	150	62	2	29.3	1.5	2	0	0	0	0	1	0	0	0	0	1	0	0	0
26906	0	2	172.9	45	1	26.3	1.83333	1	0	0	0	1	1	0	0	0	0	1	0	0	0
26907	0	0	172	30	1	22	1	1	0	0	0	1	1	0	0	0	0	1	0	0	0
26908	0	0	168.2	27	1	24.3	0.916667	1	0	0	0	1	1	0	0	0	0	1	0	0	0
26909	0	0	168	18	2	21.3	1.33333	1	0	0	0	0	1	0	0	0	0	1	0	1	0
26910	0	0	169.2	28	1	21.7	1.91667	1	0	0	0	0	1	0	1	0	0	1	0	1	0
26911	0	0	170.1	52	1	21.4	1.75	1	0	0	0	0	1	0	0	0	0	1	0	0	0
26913	0	0	178	51	1	24	1.83333	1	0	0	0	1	1	0	0	0	0	1	0	0	0
26914	0	2	146.9	56	2	30	2.75	1	0	0	0	0	1	1	0	0	0	1	0	1	0
26915	0	0	151.6	55	2	22	3.5	2	0	0	0	0	1	0	0	0	0	1	0	0	0
26916	0	0	155.9	47	2	22.3	1.33333	2	0	0	0	1	1	0	1	0	0	1	0	1	0
26917	0	2	156.4	40	2	26.8	2	1	0	0	0	0	1	0	0	0	0	1	0	0	0
26918	0	2	147.6	63	2	28	1.75	2	0	0	0	0	1	0	0	0	0	1	0	0	0
26920	0	0	176.5	25	1	24	2	1	0	0	0	0	1	0	0	0	0	1	0	0	0
26921	0	2	158	34	2	25.2	0.833333	1	0	0	0	0	0	0	0	0	0	1	0	0	0
26922	0	2	152.5	50	2	28	1.33333	1	0	0	0	0	1	0	0	0	0	1	0	1	0
26923	0	2	167	69	1	25.8	1.33333	2	0	0	0	0	1	0	0	0	0	1	0	0	0
26924	0	0	169	21	1	23.8	4.25	1	0	0	0	0	1	0	0	0	0	1	0	0	0
26925	0	0	159.8	46	2	22.6	2.91667	1	0	1	0	0	1	1	0	0	0	1	0	1	0
26926	0	2	158	57	2	27.2	1.83333	1	0	1	0	0	1	1	0	0	0	1	0	0	0
26927	0	2	137.2	83	2	27.2	1.75	2	0	0	0	0	1	0	0	0	0	1	0	0	0
26928	1	0	161	23	2	19.7	1.83333	1	0	1	0	0	1	1	0	0	0	1	0	0	0
26929	0	0	173	53	1	20	2.25	2	0	1	0	0	1	1	0	1	0	1	0	0	0
26930	0	2	158	56	2	28.4	1.16667	2	0	1	0	0	1	1	0	0	0	1	0	0	0
26931	1	0	154.7	68	2	22.9	4.25	2	0	0	1	0	1	1	0	0	1	1	0	1	0
26932	0	2	152	68	2	27.7	3.91667	2	0	1	0	0	1	1	0	1	0	1	0	0	0
26933	0	0	162.2	40	2	19.9	1.83333	1	0	0	0	0	1	0	0	0	0	1	0	0	0
26935	0	0	168.6	66	1	23.7	2.16667	2	0	0	1	0	1	0	0	0	0	1	0	0	0
26936	0	0	162.5	56	1	23.4	1.75	2	0	1	0	0	1	1	0	0	0	1	0	0	0
26937	0	0	155.5	43	2	21	0.833333	1	0	0	0	0	0	0	0	0	0	1	0	0	0
26938	0	0	155.8	43	2	23.1	1.25	1	0	0	0	0	1	1	0	0	0	1	0	0	0
26939	0	0	160	28	2	21.1	1.66667	1	0	1	0	0	1	1	0	0	0	1	0	0	0
26940	0	0	160.9	24	2	24.7	2.66667	1	0	0	0	0	1	1	0	0	0	1	0	0	0
26941	0	0	154.7	61	2	24.6	1	1	0	0	0	0	1	0	0	0	0	1	0	0	0
26942	0	0	170.5	43	2	21.8	2.33333	1	0	1	1	0	1	1	0	0	0	1	0	0	0
26943	1	2	163.3	53	2	25.5	1.5	1	0	0	0	0	1	0	0	0	0	1	0	0	0
26944	0	1	172	53	1	17.9	1.75	2	0	1	0	1	1	1	0	0	0	1	0	0	0
26945	0	2	154	62	2	28.7	1.83333	2	0	1	0	0	1	1	0	0	0	0	0	0	0
26946	0	0	165.1	46	2	21.4	3.58333	1	0	1	0	0	1	1	0	0	0	1	0	0	0
26947	0	0	148	88	2	20.5	1.58333	2	0	1	0	0	1	1	0	0	0	1	0	0	0
26948	0	0	168	72	1	23	2	2	0	0	0	0	1	0	0	0	0	1	0	0	0
26949	0	0	158.5	41	2	24.2	3.08333	1	0	1	0	0	1	1	0	0	0	1	0	1	0
26950	0	0	152.1	52	2	24.9	3.91667	1	0	1	0	1	1	1	0	0	0	1	0	1	0
26951	0	2	172.1	55	1	28.3	3	2	0	0	0	0	1	0	0	0	0	1	0	0	0
26952	0	0	161.4	40	2	20.8	2.25	1	0	1	0	0	1	1	0	0	0	1	0	0	0
26953	0	2	161.9	64	1	28	3.91667	2	0	0	0	0	1	0	0	0	0	1	0	0	0
26954	0	0	163	39	2	21.8	1.5	1	0	1	0	0	1	1	0	0	0	1	0	0	0
26955	0	3	162	37	2	36.1	0.583333	2	0	0	1	0	1	0	0	0	0	1	0	0	0
26956	0	0	165.8	48	2	24	2.33333	1	0	1	0	0	1	1	0	0	0	1	0	1	0
26957	0	0	169.9	37	2	20.9	0.75	1	0	0	0	0	1	0	0	0	0	1	0	0	0
26958	0	0	159	30	2	19.5	0.833333	1	0	0	0	0	0	0	0	0	0	1	0	0	0
26959	0	2	159.4	50	2	26	1.83333	2	0	0	1	0	1	0	0	0	0	1	0	0	0
26960	0	0	150.5	31	2	21.1	0.916667	1	0	0	0	0	0	0	0	0	0	1	0	0	0
26963	0	0	158.1	46	2	24.8	1.91667	1	0	0	0	0	1	0	0	0	0	1	0	1	0
26964	0	2	160.1	48	2	28.8	2.5	1	0	0	0	0	1	0	0	0	0	1	0	0	0
26965	0	1	167.5	49	2	16.3	3.66667	1	0	1	0	0	1	1	0	0	0	0	0	0	0
26966	0	2	164.5	51	1	27.8	2.16667	1	0	0	0	0	1	0	0	0	0	1	0	0	0
26967	0	0	154.7	28	2	24.9	1.33333	1	0	1	0	0	1	1	0	0	0	1	0	0	0
26968	1	2	148.3	60	2	28.3	2.25	1	0	0	0	0	1	0	0	0	0	1	0	0	0
26970	0	2	180	53	1	26.5	1	1	0	0	0	1	1	0	1	0	0	1	0	1	0
26971	0	2	175	21	1	25.8	1.08333	1	0	0	0	0	1	0	1	0	0	1	0	1	0
26972	0	0	173.9	26	1	21.9	0.916667	1	0	0	0	0	1	0	1	0	0	0	0	1	0
26973	1	2	152.5	40	2	26.7	3.91667	1	0	1	0	0	1	1	0	0	0	1	0	1	0
26974	0	2	166.9	67	1	25.3	4	2	0	1	0	1	1	1	0	0	0	1	0	1	0
26975	0	0	155.2	82	2	23.7	1	2	0	0	0	0	1	0	0	0	0	1	0	0	0
26976	0	2	174	71	1	25.8	1.66667	2	0	1	1	0	1	1	0	0	0	1	0	0	0
26977	1	2	150	78	2	27.6	2.58333	2	0	1	0	0	1	1	0	0	0	1	0	0	0
26978	0	0	156.1	18	2	24	0.75	1	0	0	0	0	1	0	0	0	0	1	0	0	0
26979	0	0	169.1	38	1	20.4	0.916667	1	0	0	0	0	1	0	0	0	0	1	0	0	0
26980	0	2	164	41	1	26	1.83333	2	0	0	0	1	1	0	0	0	0	1	0	0	0
26981	1	0	152	59	2	19.5	3.16667	2	0	0	0	0	1	0	0	0	0	1	0	0	0
26982	0	0	168.3	63	1	21.4	1.66667	2	0	0	1	0	1	0	0	0	0	1	0	0	0
26983	0	0	160.1	29	2	23.2	1	1	0	0	0	0	1	0	0	0	0	1	0	0	0
26984	0	0	168.7	63	1	24.8	1.58333	2	0	0	1	0	1	0	0	0	0	1	0	1	0
26985	0	0	156.6	30	2	19	1.75	2	0	0	0	1	1	0	0	0	0	1	0	1	0
26986	0	0	169.5	56	1	24.7	1	2	0	0	1	0	1	0	0	0	0	1	0	0	0
26987	0	2	154.7	63	2	28.8	1.66667	2	0	0	0	0	1	0	0	0	0	1	0	0	0
26989	1	1	155.9	20	2	17.1	1.25	1	0	0	0	0	1	0	1	1	0	1	0	1	0
26990	0	2	152	39	2	26	1.33333	2	0	1	0	0	1	1	0	0	0	1	0	0	0
26991	0	2	151	66	2	28.1	3.16667	2	0	1	0	0	1	1	0	0	0	1	0	0	0
26992	0	0	155.8	42	2	20.2	3.33333	1	0	1	0	0	1	1	0	0	0	1	0	1	0
26993	0	0	160	44	1	24.5	1.41667	1	0	0	0	1	1	0	0	0	0	1	0	0	0
26994	0	3	138.8	82	1	34.3	1.66667	2	0	0	0	0	1	0	0	0	0	1	0	0	0
26995	0	2	143.9	84	2	26.2	6.25	2	0	1	1	0	1	1	0	0	0	1	1	1	0
26996	0	2	172.7	27	1	29.1	1	1	0	0	0	1	1	0	0	0	0	1	0	0	0
26997	0	0	156.8	51	2	20.3	1.33333	1	0	0	0	0	1	0	0	0	0	1	0	0	0
26998	0	0	151.3	59	2	22.5	1.58333	2	0	0	0	0	1	0	0	0	0	1	0	0	0
26999	0	0	150	71	2	22.2	0.75	2	0	0	0	0	1	0	0	0	0	1	0	0	0
27000	0	0	177.1	20	1	22.9	1	1	0	0	0	1	1	0	0	0	0	1	0	0	0
27001	0	0	161.9	41	2	21.6	0.833333	1	0	0	0	0	1	0	0	0	0	1	0	0	0
27002	0	2	154.1	54	2	25.8	0.583333	2	0	0	0	0	1	0	0	0	0	1	0	0	0
27003	0	2	150	45	2	26.7	1.91667	2	0	1	0	0	1	1	0	0	0	1	0	0	0
27004	0	2	150.6	59	2	27.1	0.583333	1	0	0	0	0	1	0	0	0	0	1	0	0	0
27005	1	0	155.2	76	2	19.9	2.58333	2	0	0	0	0	1	1	0	0	0	1	0	1	0
27006	0	0	169	22	1	22.1	2.25	1	0	1	0	0	1	1	0	0	0	1	0	0	0
27007	0	0	150	68	2	24.9	1.16667	2	0	0	0	0	1	1	0	0	0	1	0	0	0
27008	0	2	167	69	1	25.8	1.25	2	0	0	0	0	1	0	0	0	0	1	0	0	0
27009	0	0	168.7	39	1	20.3	1.41667	1	0	0	0	0	1	0	1	0	0	1	0	1	0
27012	0	0	159	59	2	23.1	1.33333	1	0	0	0	0	1	0	1	0	0	0	0	1	0
27013	0	2	155.7	49	2	28	0.416667	1	0	0	0	0	1	0	0	0	0	0	0	0	0
27014	0	0	160	18	2	21.5	0.916667	1	0	0	0	0	1	0	0	0	0	1	0	1	0
27016	0	2	162.6	21	2	26.4	1.25	1	0	0	0	0	1	0	0	0	0	1	0	0	0
27017	0	2	155.5	49	2	25.5	2.33333	1	0	0	0	0	1	1	0	0	0	1	0	1	1
27018	0	0	150	72	2	22.2	1.33333	2	0	1	1	0	1	1	0	1	0	1	0	0	0
27020	0	0	167.4	44	1	20.3	4.08333	1	0	0	0	0	1	0	0	0	0	1	0	0	0
27021	0	2	147	49	2	28.9	1.33333	1	0	0	0	0	1	0	0	0	0	1	0	0	0
27024	0	1	164.5	34	2	17	1.66667	1	0	0	0	1	1	0	0	1	0	1	0	1	0
27025	0	0	154.3	65	2	22.1	1.58333	2	0	0	0	0	1	0	0	0	0	1	0	0	0
27027	0	3	156.5	28	2	33.9	2.83333	1	0	0	0	0	1	1	0	0	0	1	0	0	0
27028	0	1	168.4	49	1	18.2	7.91667	1	0	0	0	0	1	0	0	0	0	1	0	0	0
27029	1	0	160	55	2	22.3	2.91667	2	0	1	0	0	1	1	0	0	0	1	0	0	0
27030	0	0	167	71	1	19.7	3	2	0	1	1	1	1	1	0	0	0	1	0	0	0
27031	1	2	152.9	33	2	26.3	2	2	0	0	0	0	1	0	0	0	0	1	0	0	0
27032	0	0	146.5	74	2	24.9	0.75	2	0	0	0	0	1	0	0	0	0	1	0	0	0
27033	0	2	165	52	1	28.3	2.25	1	0	1	0	1	1	1	0	0	0	1	0	0	0
27034	0	2	159	33	2	27.1	0.583333	1	0	0	0	0	0	0	0	0	0	1	0	0	0
27035	1	0	170	60	1	22.5	2	1	0	1	0	0	1	1	0	0	0	1	0	0	0
27036	1	0	151.2	60	2	20.7	4.5	2	0	1	0	0	1	1	0	0	0	1	0	0	1
27037	0	2	156.8	23	2	27.5	1.25	1	0	0	0	0	1	1	0	0	0	1	0	1	0
27038	0	0	162.4	43	2	22.5	8	2	0	1	0	0	1	1	0	0	0	1	0	0	1
27039	0	0	163.4	38	2	21.3	1	1	0	0	0	0	0	0	0	0	0	1	0	0	0
27040	1	0	166.9	49	2	24.5	2.66667	1	0	0	0	0	1	1	0	0	0	1	0	1	0
27041	0	3	163.2	18	2	30.2	0.75	1	0	0	0	0	1	0	0	0	0	1	0	0	0
27042	0	0	161	42	2	24.6	0.75	1	0	0	0	0	0	0	0	0	0	1	0	0	0
27043	1	3	168.9	36	2	37.9	2.66667	1	0	0	0	0	1	1	0	0	0	1	0	0	0
27044	0	2	154	44	2	25.4	4.16667	1	0	1	0	0	1	1	0	0	0	1	0	0	0
27045	0	0	166	70	1	21.8	3.83333	2	0	1	1	0	1	1	0	0	0	1	0	0	1
27046	0	3	176	23	1	39.7	1.58333	1	0	0	0	0	1	0	1	0	0	1	0	1	0
27047	0	0	155	36	2	20	1	1	0	0	0	0	0	0	0	0	0	1	0	0	0
27048	0	0	163.9	28	2	21.1	1.41667	1	0	1	0	0	1	1	0	0	0	1	0	1	0
27049	0	2	146.8	66	2	29.9	1.41667	1	0	0	0	0	1	0	0	0	0	1	0	1	0
27050	0	0	163	39	2	21.8	1.41667	1	0	1	0	0	1	1	0	0	0	1	0	0	0
27051	0	0	155.3	46	2	24.1	4.41667	1	0	0	0	0	1	1	0	0	0	1	0	1	0
27052	0	0	159	47	1	24.5	2.91667	2	0	0	0	1	1	0	0	0	0	1	0	0	0
27053	0	0	161.2	35	2	19.7	2.08333	1	0	0	0	0	1	0	0	0	0	1	0	0	0
27054	0	0	158.5	56	2	24.8	1.33333	2	0	0	0	0	1	1	0	0	0	1	0	1	0
27055	0	0	170	77	1	22.9	5.16667	2	0	1	0	0	1	1	0	0	0	1	0	0	0
27056	0	0	161.6	34	2	21	0.666667	1	0	0	0	0	1	1	1	0	0	1	0	1	0
27057	0	2	159.9	50	2	25.9	0.833333	2	0	0	0	1	1	0	0	0	0	1	0	0	0
27058	0	0	170.3	18	1	23.6	1.75	1	0	1	0	0	1	1	1	0	0	1	0	0	0
27059	0	0	173.2	67	1	21.2	4.83333	2	0	1	0	0	1	1	0	0	0	1	0	0	0
27060	0	0	173.2	67	1	21.2	4.83333	2	0	1	0	0	1	1	0	0	0	1	0	0	0
27061	0	0	153.2	33	2	20.7	0.833333	1	0	0	0	0	0	0	0	0	0	1	0	0	0
27062	0	2	176	46	1	28.1	1.58333	2	0	0	0	0	1	0	1	0	0	1	0	1	0
27063	0	2	165	38	2	26.1	0.666667	1	0	0	0	0	0	0	0	0	0	1	0	0	0
27064	1	0	165.8	23	1	19.3	1.5	1	0	0	0	0	1	0	1	0	0	1	0	1	0
27065	0	0	170	37	1	22.1	1.75	1	0	0	0	1	1	1	1	0	0	1	0	1	0
27066	0	2	168	29	2	27.6	1.5	1	0	1	0	0	1	1	0	0	0	1	0	0	0
27067	1	2	173.2	34	1	26	1.25	1	0	0	0	0	1	0	1	0	0	1	0	1	0
27068	0	0	188.6	36	1	20.2	1.25	1	0	0	0	0	1	0	1	0	0	0	0	1	0
27069	0	0	160	72	1	22.3	2.33333	2	0	1	0	0	1	1	0	0	0	1	0	0	0
27070	0	0	153.8	44	2	24.5	5.08333	2	0	1	0	0	1	1	0	0	0	1	0	1	0
27071	0	2	166	70	1	26.9	4.91667	2	0	0	0	0	1	0	0	0	0	1	0	0	0
27072	1	0	171.4	82	1	22.9	2	2	0	1	0	0	1	1	0	0	0	1	1	0	0
27073	0	2	169.5	52	1	26.3	1	1	0	0	0	0	1	0	0	0	0	1	0	0	0
27074	0	0	169	61	1	23.8	2.83333	1	0	1	0	1	1	1	0	0	0	1	0	0	0
27075	0	0	165	70	2	21.3	2.33333	2	0	1	0	0	1	1	1	0	0	1	0	1	0
27076	0	2	162	53	2	27.1	2.58333	1	0	0	0	0	1	0	0	0	0	1	0	0	0
27077	0	3	169	28	2	32.2	2.83333	1	0	1	0	0	1	1	0	0	0	1	0	0	0
27078	0	0	162.9	29	2	21.7	2.5	1	0	0	0	0	1	0	0	0	0	1	0	0	0
27079	0	0	178	22	1	22.7	1	1	0	1	0	1	1	1	0	0	0	1	0	0	0
27080	0	2	160.9	21	2	25.1	2.75	1	0	0	0	0	1	0	0	0	0	1	0	0	0
27081	0	3	174	42	1	31.4	1.66667	1	0	0	0	0	1	0	1	0	0	1	0	1	0
27084	0	0	175	24	1	22.9	1.91667	1	0	1	0	1	1	1	0	0	0	1	0	0	0
27085	1	3	157	67	2	30.8	1.91667	1	0	1	0	0	1	1	0	0	0	1	0	0	0
27086	0	0	154.3	42	2	20.7	1.41667	2	0	0	0	0	1	1	0	0	0	1	0	1	0
27087	0	3	169.6	55	1	30.7	2.66667	2	0	0	0	0	1	0	0	0	0	1	0	1	0
27088	0	2	148.8	38	2	27.1	0.75	2	0	0	0	0	1	0	0	0	0	1	0	0	0
27089	0	0	166.3	41	2	22.9	0.583333	1	0	0	0	0	1	0	0	0	0	1	0	0	0
27090	0	2	148.3	74	2	29	0.833333	2	0	0	0	0	1	0	0	0	0	1	0	0	0
27091	0	0	165	60	1	23.5	1.66667	2	0	1	1	0	1	1	0	0	0	1	0	0	0
27092	0	2	177.7	44	1	25.3	1.58333	1	0	0	0	1	1	0	0	0	0	1	0	0	0
27093	0	0	161	72	1	24.3	1.5	2	0	1	1	0	1	1	0	0	0	1	0	0	0
27094	0	0	155.4	49	2	23.3	3.33333	1	0	1	0	0	1	1	0	0	0	1	0	1	0
27095	0	2	158.5	68	2	26.5	3	2	0	0	0	0	1	0	0	0	0	1	0	0	0
27097	0	0	162	46	2	22.6	5.75	1	0	1	0	0	1	1	0	0	0	1	0	1	0
27098	1	0	168	19	1	21.6	1.58333	1	0	0	0	0	1	0	1	0	0	1	0	1	0
27099	0	0	150	77	2	24.4	2.75	2	0	1	1	0	1	1	0	0	0	1	0	0	0
27100	0	0	170	67	1	24.9	2	2	0	0	1	0	1	0	0	0	0	1	0	0	0
27102	0	0	174.4	63	1	23.2	2	2	0	0	0	0	1	0	0	0	0	1	0	1	0
27103	0	0	151.2	44	2	20.1	2.83333	1	0	1	0	0	1	1	0	0	0	1	0	0	0
27104	0	0	178	20	1	22.4	2.16667	1	0	1	0	1	1	1	0	0	0	1	0	0	0
27105	0	3	153.1	37	2	32.3	0.416667	1	0	0	0	0	1	0	0	0	0	1	0	0	0
27106	0	0	150	79	2	24.4	1.16667	2	0	1	0	0	1	1	0	0	0	1	0	0	0
27107	0	2	169.4	46	1	25.9	0.333333	1	0	0	0	1	1	0	0	0	0	1	0	0	0
27108	0	2	160	66	1	27.3	0.916667	2	0	0	0	0	1	0	0	0	0	1	0	0	0
27109	1	2	176	43	1	28.4	2.25	1	0	1	0	1	1	1	0	0	0	1	0	0	0
27111	0	0	154.7	26	2	19.6	1.25	1	0	0	0	0	1	0	0	0	0	0	0	1	0
27112	0	2	161	57	2	27	3.58333	2	0	1	0	0	1	1	0	0	0	1	0	0	0
27113	0	3	149.7	42	2	30.3	3.33333	1	0	0	0	0	1	1	0	0	0	1	0	1	0
27114	0	0	150.5	61	2	22	3.91667	2	0	1	0	0	1	1	0	0	0	1	0	0	0
27115	0	2	155.7	72	2	28.9	0.833333	2	0	0	1	0	1	0	0	0	0	1	0	0	0
27116	0	0	163.4	55	1	22.9	6.41667	2	0	0	0	0	1	0	0	0	0	1	0	0	0
27117	0	0	163.4	55	1	22.9	6.41667	2	0	0	0	0	1	0	0	0	0	1	0	0	0
27119	0	2	170.1	56	1	25.8	3.5	2	0	0	0	0	1	0	0	0	0	1	0	0	0
27120	0	2	178	57	1	28.4	2.75	2	0	1	1	1	1	1	0	0	0	1	0	0	0
27121	0	2	178	57	1	28.4	2.75	2	0	1	1	1	1	1	0	0	0	1	0	0	0
27122	0	0	160.9	51	2	24.6	2.33333	1	0	0	0	0	1	0	0	0	0	1	0	0	0
27123	0	0	163.9	30	2	19.6	1.66667	1	0	0	0	0	1	0	0	0	0	1	0	1	0
27124	0	0	178	26	1	19.6	1.83333	1	0	0	0	0	1	0	1	0	0	1	0	1	0
27125	0	0	155	67	2	22.1	3.33333	2	0	1	0	0	1	1	0	0	0	1	1	0	0
27126	0	2	160.9	61	2	27	1.33333	1	0	0	0	0	1	0	0	0	0	1	0	0	0
27127	0	0	167.5	29	2	20.3	1.66667	1	0	1	0	0	1	1	0	0	0	1	0	1	0
27128	0	3	165.3	40	2	31.8	2.33333	2	0	1	1	0	1	1	0	0	0	1	0	0	0
27130	0	2	161.2	64	1	26.4	1.75	2	0	0	0	0	1	0	0	0	0	1	0	0	0
27131	0	2	175.1	35	1	26.7	3.91667	1	0	0	0	1	1	0	0	0	0	1	0	0	0
27132	0	2	152	68	2	27.7	1.25	2	0	1	0	0	1	1	0	1	0	1	0	0	0
27133	0	2	152	68	2	27.7	1.25	2	0	1	0	0	1	1	0	1	0	1	0	0	0
27134	0	2	162.3	34	2	26.9	1.58333	1	0	1	0	0	1	1	0	0	0	1	0	0	0
27135	0	0	158	67	1	23.2	1.66667	2	0	0	1	1	1	0	0	0	0	1	0	1	0
27136	0	0	168.8	36	2	22.8	1.25	1	0	0	0	0	1	0	0	0	0	1	0	1	0
27137	0	0	167	34	2	21.5	1.16667	1	0	0	0	0	1	0	0	0	0	1	0	0	0
27138	0	0	155	46	2	20	1.91667	1	0	1	0	0	1	1	0	0	0	1	0	0	0
27139	0	0	157	38	2	24.3	0.833333	2	0	0	0	0	0	0	0	0	0	1	0	0	0
27140	0	0	159.2	72	1	19.6	2.25	2	0	0	0	0	1	0	0	0	0	1	0	0	0
27141	0	2	149	59	2	25.7	1.83333	2	0	1	0	0	1	1	0	1	0	1	0	0	1
27142	0	2	156.4	53	2	27.6	1.25	1	0	0	0	0	1	0	0	0	0	1	0	1	0
27143	0	0	169.8	20	1	19.9	1.25	1	0	0	0	0	1	0	1	0	0	1	0	1	0
27144	0	0	159.2	28	2	19.3	1	1	0	0	0	0	1	0	0	0	0	1	0	1	0
27145	0	2	166.6	44	2	27.6	2.25	2	0	0	0	0	1	1	0	0	0	1	0	1	0
27146	0	0	167	68	1	21.5	2.83333	2	0	1	0	0	1	1	0	0	0	1	0	0	0
27147	0	2	175	58	1	28.1	1.58333	1	0	0	0	0	1	0	0	0	0	1	0	0	0
27148	0	0	157.1	42	2	22.5	2.75	1	0	1	0	0	1	1	0	0	0	1	0	1	0
27149	0	0	173	34	2	22.1	1.08333	2	0	0	0	0	1	0	0	0	0	1	0	1	0
27150	1	2	145.5	39	2	26.3	8.16667	1	0	1	0	0	1	1	0	0	0	1	0	1	0
27151	0	0	145	37	2	21.4	2.5	1	0	0	0	0	1	0	0	0	0	1	0	1	0
27152	0	0	160.2	33	1	23.1	1.91667	1	0	0	0	1	1	0	0	0	0	1	0	0	0
27153	0	2	152	70	2	25.1	1.41667	2	0	0	1	0	1	0	1	0	0	1	0	1	0
27154	1	2	171.8	55	1	25.9	3.25	1	0	0	0	0	1	0	0	0	0	1	0	0	0
27155	0	1	158	81	2	17.2	2	2	0	1	0	0	1	1	0	0	0	1	0	0	0
27156	0	0	153.3	66	2	21.7	4.33333	2	0	1	1	0	1	1	0	0	0	1	0	1	0
27157	0	0	150.3	44	2	21.5	0.416667	1	0	0	0	0	1	0	0	0	0	1	0	0	0
27158	0	0	151.8	53	2	22.3	2.75	2	0	1	1	0	1	1	0	0	0	1	0	1	0
27159	0	0	168.3	55	1	20.2	0.833333	2	0	0	0	0	1	0	0	0	0	1	0	0	0
27160	0	2	172.6	30	1	25.1	1.33333	1	0	0	0	0	1	0	0	0	0	1	0	0	0
27161	0	3	172	47	1	33.8	1.5	1	0	1	0	0	1	1	0	0	0	1	0	0	0
27162	0	0	160	20	1	22.3	1.16667	1	0	0	0	1	1	0	0	0	0	1	0	0	0
27163	0	0	156.5	25	2	21.9	1.33333	1	0	0	0	0	1	0	0	0	0	1	0	0	0
27164	0	0	154.3	40	2	21.7	2.16667	1	0	0	0	0	1	0	0	0	0	1	0	0	0
27165	0	0	149.8	49	2	23.4	1.83333	1	0	1	0	0	1	1	0	0	0	1	0	0	0
27166	0	2	157.5	54	1	28.2	3	2	0	0	0	1	1	0	0	0	0	1	0	0	0
27167	0	0	158.1	38	2	24.3	2.25	1	0	1	0	0	1	1	0	0	0	1	0	1	0
27168	0	0	149.6	72	2	24.4	1.41667	2	0	0	0	0	1	0	0	0	0	1	0	0	0
27170	0	0	171	24	1	23.1	1	1	0	0	0	1	1	0	1	0	0	1	0	1	0
27171	0	2	162	52	2	28.2	2.33333	2	0	1	0	0	1	1	0	0	0	1	0	1	0
27172	0	0	151.2	46	2	19.6	1	1	0	0	0	0	1	0	1	0	0	1	0	1	0
27173	0	1	154.8	23	2	16.2	2	1	0	0	0	0	1	1	0	0	0	1	0	1	0
27174	0	0	166	70	1	21.8	1.66667	2	0	0	1	0	1	0	0	0	0	1	0	0	0
27175	0	0	174.4	44	1	22	1.33333	1	0	0	0	0	1	0	1	0	0	1	0	1	0
27176	0	0	159	57	2	24.5	2	2	0	1	0	0	1	1	0	0	0	1	0	0	0
27177	0	2	165.2	35	2	25.6	1.66667	1	0	1	0	0	1	1	0	0	0	1	0	0	1
27178	1	2	153	44	2	25.3	4.91667	2	0	1	0	0	1	1	0	0	0	1	0	1	0
27180	0	0	169	46	1	24.5	3.33333	2	0	0	0	0	1	0	0	0	0	0	0	0	1
27181	0	0	169	46	1	24.5	3.33333	2	0	0	0	0	1	0	0	0	0	0	0	0	1
27182	0	0	153.1	52	1	19.7	0.666667	2	0	0	0	0	1	0	0	0	0	1	0	0	0
27183	1	0	162	60	2	24.8	1.25	2	0	1	0	0	1	1	0	0	0	1	0	0	0
27184	0	0	168.4	75	1	19.4	2.83333	2	0	0	0	0	1	0	0	0	0	1	0	0	0
27185	0	0	163.5	37	2	20.4	1.75	1	0	0	0	0	1	0	0	0	0	1	0	0	0
27186	0	0	153.8	71	2	21	0.916667	2	0	0	0	0	1	0	0	0	0	1	0	0	0
27187	0	0	179.8	22	1	23.1	0.75	1	0	0	0	1	1	0	1	0	0	1	0	1	0
27188	0	0	157	56	2	21.5	2.91667	1	0	1	0	0	1	1	0	0	0	1	0	0	1
27189	0	0	158	42	2	24	1.5	2	0	1	0	0	1	1	0	0	0	1	0	0	0
27190	0	0	174.4	43	1	25	1.58333	1	0	0	0	0	1	0	0	0	0	1	0	0	0
27191	0	1	161	49	2	17.7	0.916667	1	0	1	0	0	1	1	0	0	0	1	0	0	0
27192	0	0	175	40	1	19.6	2.08333	2	0	0	0	1	1	1	0	0	0	1	0	0	0
27193	0	2	180	25	1	27.8	2.33333	1	0	1	0	0	1	1	0	0	0	1	0	0	0
27194	0	0	159	65	2	23.3	1	1	0	0	0	0	1	0	0	1	0	1	0	0	0
27195	0	0	163	40	2	23.7	0.75	1	0	0	0	0	0	0	0	0	0	1	0	0	0
27196	0	0	163	52	2	24.2	2	1	0	1	0	0	1	1	0	0	0	1	0	1	0
27197	0	0	160	59	1	24.2	1.75	2	0	0	0	0	1	0	0	0	0	1	0	0	0
27198	0	2	171.4	59	1	25.9	4.66667	2	0	1	0	0	1	1	0	0	0	1	1	1	0
27199	0	0	167.4	53	1	21.5	1.83333	1	0	0	0	0	1	0	0	0	0	1	0	0	0
27200	0	2	166.5	65	1	25.3	1.66667	2	0	0	1	1	1	0	0	0	0	1	0	0	0
27201	0	2	160.6	46	2	25.6	2	1	0	1	0	0	1	1	0	0	0	1	0	1	0
27202	0	3	158.5	34	2	36.5	2.5	1	0	0	0	0	1	0	0	0	0	1	0	0	0
27203	0	0	160	58	1	23.4	0.916667	2	0	1	1	0	1	1	0	0	0	1	0	0	0
27204	0	2	167	44	1	25.8	2.16667	1	0	0	0	1	1	0	0	0	0	1	0	0	0
27205	0	3	157.3	39	2	32.3	1.16667	2	0	1	0	0	1	1	0	0	0	1	0	0	0
27206	0	2	167.8	60	1	29.2	2	2	0	0	1	1	1	0	0	0	0	1	0	0	0
27207	0	0	164.1	35	2	22.1	1.33333	2	0	0	0	0	1	0	0	0	0	1	0	0	0
27208	0	2	170	58	1	25.6	5.33333	2	0	1	0	0	1	1	0	0	0	1	1	1	0
27209	0	0	162	35	2	24.8	2.41667	1	0	1	0	0	1	1	0	1	0	1	0	0	0
27210	0	0	155.1	40	2	24.7	1.33333	1	0	0	0	0	1	1	0	0	0	1	0	1	0
27211	0	0	169.5	34	1	18.9	1.33333	1	0	0	0	1	1	0	0	0	0	1	0	0	0
27212	1	2	145.3	59	2	25.7	2.83333	2	0	1	0	0	1	1	0	0	0	1	0	0	0
27213	0	0	170	58	1	23.5	1.25	2	0	0	0	0	1	0	0	0	0	1	0	0	0
27214	0	0	154.9	49	2	20.6	3.58333	2	0	1	0	0	1	1	0	0	0	1	0	0	0
27215	0	0	154.9	49	2	20.6	3.58333	2	0	1	0	0	1	1	0	0	0	1	0	0	0
27216	0	0	174.1	52	1	23.9	1.83333	1	0	0	0	1	1	1	0	0	0	1	0	0	0
27217	0	2	158	67	2	26.4	2.5	2	0	1	0	0	1	1	0	0	0	1	0	0	0
27218	1	0	156.3	43	2	21.2	1.83333	1	0	0	0	0	1	0	0	0	0	1	0	1	0
27219	1	0	156.3	43	2	21.2	1.83333	1	0	0	0	0	1	0	0	0	0	1	0	1	0
27220	0	3	180.4	21	1	30.9	4.08333	1	0	0	0	0	1	0	0	0	0	1	0	0	0
27221	0	3	146.8	51	2	30.9	1.16667	2	0	0	0	0	1	0	0	0	0	1	0	1	0
27222	0	0	154	50	2	24.4	5.16667	1	0	0	0	0	1	0	0	0	0	1	0	0	0
27223	0	0	167.4	31	2	18.8	5.41667	2	0	1	0	0	1	1	0	0	0	1	0	1	0
27224	0	2	150.5	51	2	26.8	1.66667	1	0	0	0	0	1	0	0	0	0	1	0	0	0
27225	0	2	153	64	2	26.1	1.25	1	0	0	0	0	1	0	0	0	0	1	0	0	0
27226	0	2	158.6	58	2	28.3	1.33333	2	0	0	1	0	1	0	0	0	0	1	0	1	0
27227	0	0	171.3	20	1	23.5	1.58333	1	0	0	0	0	1	0	0	0	0	1	0	0	0
27228	0	2	162	66	1	26.7	1.25	2	0	0	1	0	1	0	0	0	0	1	0	0	0
27229	0	0	154.7	50	2	21.5	1.33333	1	0	0	0	0	1	0	1	0	0	1	0	1	0
27230	0	3	173.1	26	1	35.6	3.41667	1	0	0	0	0	1	0	0	0	0	1	0	0	0
27231	0	2	166.6	45	2	25.6	0.666667	1	0	0	0	0	1	0	0	0	0	1	0	0	0
27232	0	0	164.4	23	2	23.1	1.41667	1	0	0	0	0	1	0	0	0	0	1	0	0	0
27233	0	0	170	61	1	20.8	3.75	2	0	0	1	1	1	1	0	0	0	0	0	0	0
27234	0	2	168.1	60	1	28.9	1.33333	2	0	0	0	0	1	0	0	0	0	1	0	0	0
27235	0	2	153	43	2	26.9	1.41667	1	0	0	0	0	1	0	1	0	0	1	0	1	0
27236	0	2	169.7	31	2	25.7	1.16667	1	0	1	0	0	1	1	0	0	0	1	0	0	0
27237	0	0	177	30	1	20.1	9.25	2	0	0	0	1	1	0	0	1	0	1	0	0	0
27238	0	0	170	42	1	24	3.66667	1	0	0	0	1	1	0	0	0	0	1	0	0	0
27239	0	0	170	42	1	24	3.66667	1	0	0	0	1	1	0	0	0	0	1	0	0	0
27240	0	2	160	60	2	25.4	2.33333	1	0	1	0	0	1	1	0	0	0	1	0	0	0
27241	0	2	165	33	2	25.7	1.41667	1	0	1	0	0	1	1	0	0	0	1	0	0	0
27242	0	0	171	48	1	25	1.25	1	0	0	0	0	1	0	0	0	0	1	0	0	0
27243	0	0	161.5	21	2	23.5	2.83333	1	0	0	0	0	1	0	1	0	0	1	0	1	0
27244	0	2	154.5	24	2	29.5	0.416667	1	0	0	0	0	1	0	0	0	0	1	0	0	0
27245	0	0	160.9	49	2	21.7	0.5	2	0	0	0	0	1	0	0	0	0	1	0	0	0
27246	0	0	154.7	57	2	23.2	2.5	1	0	0	0	0	1	0	1	0	0	1	0	1	0
27247	0	0	165	50	2	23.9	2.83333	2	0	1	1	0	1	1	0	0	0	0	0	0	0
27248	0	0	158.2	55	2	19.9	1.66667	1	0	0	0	0	1	0	0	0	0	1	0	1	0
27249	0	2	169.9	27	1	25.7	0.75	1	0	0	0	0	1	0	1	1	0	1	0	1	0
27250	0	1	165	28	2	18.4	1.08333	1	0	0	0	0	1	0	1	0	0	0	0	1	0
27252	0	2	165.1	55	2	25.9	1.08333	1	0	0	0	0	1	0	1	0	0	1	0	1	0
27253	0	0	161.8	44	2	22.7	2.83333	1	0	0	0	0	1	0	0	0	0	1	0	0	0
27254	0	0	165	44	1	21.7	2.91667	1	0	1	0	1	1	1	0	0	0	1	0	0	0
27255	0	2	176.3	18	2	28.1	3.66667	2	0	0	0	0	1	0	0	0	0	1	0	0	0
27256	0	2	142.9	39	2	25.2	1.83333	1	0	0	0	0	1	0	0	0	0	1	0	0	0
27257	0	0	167	45	1	20.4	3.25	2	0	1	0	1	1	1	0	0	0	1	0	0	0
27258	0	0	161	76	1	21.2	1	2	0	0	0	1	1	0	0	0	0	1	0	0	0
27259	0	0	159	49	1	23.1	0.75	1	0	0	0	0	1	0	0	0	0	1	0	0	0
27260	0	2	160	47	2	28.5	1	2	0	0	1	1	1	0	0	0	0	0	0	0	0
27261	0	3	158	22	2	30.5	1.08333	2	0	0	0	0	1	0	0	0	0	1	0	0	0
27262	0	2	158.2	38	2	25.8	1.41667	1	0	0	0	0	1	0	0	0	0	1	0	1	0
27263	0	2	162.1	53	2	27	2.08333	2	0	0	0	0	1	0	0	0	0	1	0	0	0
27264	0	0	160	75	1	18.8	2.08333	3	0	0	1	0	1	0	0	0	0	1	0	0	1
27265	0	2	172	57	1	27	0.583333	2	0	0	0	0	1	0	0	0	0	0	0	0	0
27266	0	0	170	32	1	24.2	4	1	0	1	0	0	1	1	0	0	0	1	0	0	0
27267	0	0	170	32	1	24.2	4	1	0	1	0	0	1	1	0	0	0	1	0	0	0
27268	0	2	160.9	54	2	25.3	2.41667	1	0	1	0	0	1	1	0	0	0	1	0	0	0
27269	0	0	157.6	54	2	24.2	2.5	1	0	1	0	0	1	1	0	0	0	1	0	1	0
27272	0	0	150	71	2	24	5.25	2	0	1	0	0	1	1	0	1	0	1	0	0	0
27273	0	0	156.6	31	2	23.3	1	1	0	0	0	0	0	0	0	0	0	1	0	0	0
27274	0	0	170.7	52	1	22.9	4.25	2	0	0	0	1	1	0	0	0	0	1	0	0	0
27275	0	0	165	62	1	23.9	7.33333	2	0	1	0	0	1	1	0	0	0	1	0	0	0
27276	0	0	165	62	1	23.9	7.33333	2	0	1	0	0	1	1	0	0	0	1	0	0	0
27277	0	0	156	54	2	23	8.25	2	0	1	0	0	1	1	0	0	0	1	0	1	0
27278	0	2	160	63	1	25.4	0.833333	1	0	0	0	0	1	0	0	0	0	1	0	0	0
27279	0	2	163.9	57	2	26.6	2.66667	1	0	1	0	0	1	1	0	0	0	1	0	0	0
27280	0	0	156.5	38	2	22.3	1.25	1	0	0	0	0	0	0	0	0	0	1	0	0	0
27281	0	2	153.9	34	2	28	0.75	1	0	0	0	0	1	0	0	0	0	1	0	0	0
27282	0	2	177	54	1	25.8	3	2	0	1	1	0	1	1	0	0	0	1	0	0	1
27283	0	0	162.1	44	2	20.1	2.75	1	0	1	0	0	1	1	0	0	0	1	0	1	0
27284	0	2	166.7	75	1	27.6	2.16667	2	0	0	0	1	1	0	0	0	1	1	0	0	0
27285	0	0	165	70	1	23.9	2.16667	2	0	1	0	0	1	1	0	0	0	1	0	0	0
27286	0	0	163	36	2	22.6	0.75	1	0	0	0	0	0	0	0	0	0	1	0	0	0
27287	0	0	158.3	33	2	24.5	1.58333	1	0	1	0	0	1	1	0	0	0	1	0	1	0
27288	0	0	161	51	2	22	2.16667	2	0	0	0	0	1	0	0	0	0	0	1	0	0
27289	0	2	160	35	2	25.6	1.5	1	0	1	0	0	1	0	0	0	0	1	0	0	0
27290	0	3	156.2	24	2	30.9	1.25	3	0	0	1	0	1	0	0	0	0	1	0	1	0
27291	0	0	175	47	1	24.2	1.91667	1	0	1	0	0	1	1	0	0	0	1	0	0	0
27292	0	0	161	19	2	19.2	1.16667	1	0	0	0	0	1	0	0	0	0	1	0	0	0
27293	1	0	161.3	58	2	24	4.16667	1	0	1	0	0	1	1	0	0	0	1	0	0	0
27294	0	0	170.6	40	1	18.8	5.83333	2	0	1	0	0	1	1	0	0	0	1	1	1	0
27296	0	2	160.6	46	2	28.7	1.33333	1	0	0	0	0	1	0	0	0	0	1	0	0	0
27297	0	2	151.9	34	2	25.1	1.5	1	0	1	0	0	1	1	0	0	0	1	0	0	0
27298	0	0	142.3	46	2	24	4.91667	2	0	1	1	0	1	1	0	0	0	1	0	0	0
27299	0	0	142.3	46	2	24	4.91667	2	0	1	1	0	1	1	0	0	0	1	0	0	0
27300	0	0	149.9	56	2	21.5	1.5	1	0	0	0	0	1	0	0	0	0	1	0	0	0
27301	0	0	149	69	2	24.3	3.33333	2	0	1	0	0	1	1	0	0	0	1	1	1	0
27302	0	0	153.1	63	1	21.6	2.33333	2	0	0	1	0	1	0	0	0	0	1	0	0	0
27303	0	0	156	52	2	24	2.58333	1	0	0	0	0	1	0	0	0	0	1	0	1	0
27304	0	0	181	24	1	25	2.33333	1	0	1	0	0	1	1	0	0	0	1	0	0	0
27305	0	2	177	38	1	28.1	2.25	2	0	0	0	1	1	0	0	1	0	1	0	0	0
27306	0	0	157.8	40	2	24.7	2.25	1	0	0	0	0	1	0	0	0	0	1	0	0	0
27307	1	0	157	45	2	24.2	2.83333	1	0	1	0	0	1	1	0	0	0	1	0	1	0
27308	1	1	152	49	2	18.2	1.33333	1	0	1	0	1	1	1	0	0	0	1	0	0	0
27309	0	0	154.5	35	2	21.7	2.16667	1	0	0	0	0	1	0	0	0	0	1	0	1	0
27310	0	2	151.6	36	2	27.5	1.25	1	0	0	1	0	0	0	0	0	0	1	0	0	0
27311	0	0	168.8	44	1	20.4	1.75	1	0	0	0	1	1	0	0	0	0	1	0	0	0
27312	0	0	158.8	46	2	21.1	2.83333	1	0	1	0	0	1	1	0	0	0	1	0	1	0
27313	0	2	167.2	45	1	25.9	2.5	1	0	1	0	0	1	1	0	0	0	1	0	1	0
27314	0	0	158.4	36	2	21	1.16667	1	0	0	0	0	0	0	0	0	0	1	0	0	0
27315	0	0	178.1	23	1	20.8	0.75	1	0	0	0	0	1	0	0	0	0	1	0	0	0
27316	0	2	177	42	1	25.5	1.41667	1	0	0	0	0	1	1	0	0	0	0	0	1	0
27317	0	2	167.1	66	1	25.9	3.83333	2	0	0	0	0	1	0	0	0	0	1	0	0	0
27318	0	2	160.4	76	1	29.5	4.58333	2	0	1	1	0	1	1	0	1	0	1	0	0	0
27319	0	2	168.9	56	1	27.5	1.08333	1	0	1	0	0	1	1	0	0	0	1	0	0	0
27320	0	0	157.8	59	1	20.3	1	2	0	0	0	0	0	0	0	0	0	1	0	0	0
27321	0	2	160.4	68	1	25.3	1.66667	2	0	0	0	0	0	0	0	0	0	1	0	0	0
27322	0	2	150	34	2	25.8	1.41667	2	0	1	0	0	1	1	0	0	0	1	0	0	0
27323	0	1	158	23	2	17.8	1.33333	1	0	0	0	0	1	0	0	0	0	1	0	1	0
27324	0	2	155.9	45	2	25.5	2.33333	1	0	1	0	0	1	1	0	0	0	1	0	1	0
27325	0	2	163.5	53	2	30	1.5	2	0	0	0	0	1	0	0	0	0	1	0	0	0
27326	0	0	157	57	2	20	5.75	2	0	1	0	0	1	1	0	0	0	1	0	0	0
27327	0	2	166	30	2	25.4	0.833333	1	0	0	0	0	1	1	0	0	0	1	0	0	0
27328	0	2	161	61	1	27.4	2.91667	2	0	0	1	0	1	0	0	0	0	1	0	0	0
27329	0	0	161.6	37	2	19.3	2.25	1	0	0	0	0	1	0	0	0	0	1	0	0	0
27330	0	2	170.4	31	1	29.1	1.16667	1	0	0	0	0	1	0	0	0	0	1	0	1	0
27331	0	0	166.6	26	2	23.1	2.08333	1	0	0	0	0	1	0	0	0	0	1	0	0	0
27332	0	2	170	54	1	27.4	2	2	0	0	0	0	1	1	0	0	0	1	0	1	0
27333	0	2	167.6	56	1	28.2	2.16667	1	0	0	0	0	1	0	0	0	0	1	0	0	0
27334	0	1	151.2	72	2	18	2.08333	2	0	0	0	0	1	1	0	0	0	1	0	0	0
27335	0	0	167.8	23	2	21.9	0.833333	1	0	0	0	0	1	0	0	0	0	1	0	1	0
27336	0	0	180.4	31	1	24.2	1.58333	1	0	0	0	0	1	0	0	0	0	1	0	1	0
27337	0	0	156.7	43	2	21.3	2.91667	1	0	0	0	0	1	0	0	0	0	1	0	0	0
27338	0	2	152.3	53	2	28.2	2	1	0	0	0	0	1	0	0	0	0	1	0	0	0
27339	0	0	162.6	71	1	24.2	1.16667	2	0	0	0	0	1	0	0	0	0	1	0	0	0
27340	0	3	176	41	1	33.9	1.41667	2	0	0	1	0	1	0	0	1	0	1	0	0	1
27341	0	2	154.7	65	2	29.1	1	1	0	0	0	0	1	0	1	0	0	1	0	1	0
27342	0	0	165.6	26	2	24.4	0.916667	1	0	0	0	0	1	0	0	0	0	1	0	0	0
27343	0	0	155.2	68	2	20.6	2.16667	2	0	0	0	0	1	0	0	0	0	1	0	0	0
27344	0	0	155.6	34	2	22.7	2.08333	1	0	0	0	0	1	0	0	0	0	1	0	0	0
27346	0	0	153	69	2	20.1	1.75	1	0	1	0	0	1	1	0	0	0	1	0	0	0
27347	0	2	154.8	32	2	27.3	1.91667	1	0	0	0	0	1	0	0	0	0	1	0	0	0
27348	0	2	149.3	75	2	25.8	2.08333	2	0	0	0	0	1	0	0	0	0	1	0	0	0
27349	0	0	165	29	1	19.8	1.33333	1	0	0	0	1	1	0	0	0	0	1	0	0	0
27350	0	0	161.7	47	2	24.8	3.5	1	0	1	0	0	1	1	0	0	0	1	0	1	0
27351	0	1	158	66	1	16.8	4.08333	3	0	1	0	0	1	1	0	0	0	1	0	1	0
27352	0	0	159.7	25	2	20.4	1.33333	1	0	0	0	0	1	0	0	0	0	1	0	0	0
27353	0	0	165	41	2	20.6	3.83333	1	0	0	0	0	1	1	0	0	0	1	0	0	0
27354	0	0	169	38	2	18.9	1.41667	1	0	0	0	0	1	0	0	0	0	1	0	0	0
27355	0	0	173.9	24	1	21.4	0.583333	1	0	0	0	1	1	0	0	0	0	1	0	0	0
27356	0	0	170	40	1	24.2	3.58333	1	0	1	0	1	1	1	0	1	0	1	0	1	0
27357	0	0	167	58	1	24.4	4.25	2	0	1	0	0	1	1	0	0	0	1	0	0	0
27358	0	0	155.4	41	2	19.9	0.833333	1	0	0	0	0	0	0	0	0	0	1	0	0	0
27360	0	0	140.9	37	2	22.9	0.666667	1	0	0	0	0	1	0	0	0	0	1	0	0	0
27361	0	0	153.4	65	2	23.1	1.16667	2	0	0	0	0	1	0	0	0	0	1	0	0	0
27362	0	2	177.8	26	1	26.8	1.33333	1	0	0	0	0	1	0	1	0	0	0	0	1	0
27363	0	2	182	23	1	25.7	2.75	1	0	1	0	1	1	1	0	0	0	1	0	0	0
27364	0	0	150	66	2	23.6	0.916667	1	0	0	0	0	1	0	1	0	0	1	0	1	0
27365	0	0	159	37	2	20.2	0.583333	1	0	0	0	0	0	0	0	0	0	1	0	0	0
27368	0	2	167.7	57	1	27.3	2.75	2	0	0	0	0	1	0	0	0	1	1	0	0	0
27370	0	0	158.1	67	1	24.2	4.66667	2	0	1	0	0	1	1	0	0	0	1	1	0	0
27371	0	1	181	18	1	17.7	1.83333	1	0	0	0	0	1	0	0	0	0	1	0	0	0
27372	0	0	158	58	2	24.2	7.33333	2	0	1	1	0	1	1	0	0	0	1	0	0	0
27373	0	2	153.7	65	2	26.9	0.583333	1	0	0	0	0	1	0	0	0	0	1	0	0	0
27375	0	0	154.4	60	2	24.2	2.5	1	0	0	0	0	1	0	0	0	0	1	0	0	0
27376	0	0	152.6	49	2	23.5	3.83333	2	0	1	1	0	1	1	0	0	0	1	0	1	0
27377	0	0	159.9	30	2	23.5	0.75	1	0	0	0	0	1	0	1	0	0	1	0	1	0
27379	0	0	146	89	2	18.8	1.91667	2	0	1	0	0	1	1	0	0	0	1	0	0	0
27380	0	0	174.1	20	1	20.6	4.41667	1	0	0	0	0	1	0	0	0	0	1	0	0	0
27381	0	0	161.4	45	2	20.5	1	1	0	0	0	0	1	1	0	0	0	1	0	1	0
27382	0	2	158	29	2	26	1.41667	2	0	1	0	0	1	1	0	0	0	1	0	0	1
27383	0	2	172	54	2	27	4.83333	2	0	0	1	0	1	0	0	0	0	1	0	0	1
27384	0	0	154.2	55	2	23.4	3.5	2	0	1	0	0	1	1	0	0	0	1	0	1	0
27385	0	0	165.7	70	1	23.7	2.25	2	0	0	1	0	1	0	0	0	0	1	0	1	0
27386	0	2	168	57	1	26.2	1.33333	2	0	0	0	0	1	0	0	0	0	0	0	0	0
27387	0	2	173	43	1	26.4	5	1	0	0	0	1	1	0	0	0	0	1	0	0	0
27388	0	2	163	61	1	27.5	2	2	0	0	1	0	1	0	0	1	0	1	0	0	0
27389	0	0	165	65	2	23.9	4	3	0	1	0	0	1	1	0	1	0	0	0	0	0
27390	0	0	165	65	2	23.9	4	3	0	1	0	0	1	1	0	1	0	0	0	0	0
27392	0	0	147.8	44	2	24	2.66667	1	0	0	0	0	1	1	0	0	0	1	0	1	1
27393	0	0	177	49	1	21.8	2.41667	1	0	1	0	1	1	1	0	0	0	1	0	0	0
27394	0	0	164.4	57	1	24.4	1.41667	2	0	0	0	0	1	0	0	0	0	0	0	0	0
27395	0	0	150	63	2	23.1	0.75	2	0	0	0	0	1	0	0	0	0	1	0	0	0
27396	0	2	157	56	2	26.4	1	2	0	0	0	0	1	1	0	0	0	1	0	0	0
27397	1	0	172.1	43	2	21.3	4.33333	1	0	1	0	0	1	1	0	0	0	1	1	1	0
27398	1	0	158.9	40	2	21.1	3.33333	1	0	1	0	0	1	1	0	0	0	1	0	0	0
27399	0	0	170	31	1	20.8	1.25	1	0	0	0	0	1	0	1	0	0	1	0	1	0
27400	0	0	147	72	2	25	1.83333	1	0	0	0	0	1	0	0	0	0	1	0	0	0
27401	0	0	165.4	44	1	22.4	3	1	0	0	0	1	1	0	0	0	0	1	0	0	0
27402	0	0	165.4	44	1	22.4	3	1	0	0	0	1	1	0	0	0	0	1	0	0	0
27403	0	2	170	44	1	29.4	1.91667	1	0	1	0	1	1	1	0	0	0	1	0	0	0
27404	0	2	150.7	66	2	27.9	2.58333	1	0	0	0	0	1	1	0	0	0	1	0	1	0
27405	0	0	150	69	2	24.4	0.75	2	0	0	0	0	1	0	0	0	0	1	0	0	0
27406	0	3	157	63	2	31.2	0.75	2	0	0	0	0	1	0	0	0	0	1	0	0	0
27407	0	3	160.3	37	2	37.4	0.75	1	0	0	0	0	1	0	0	0	0	1	0	0	0
27408	0	2	175.3	31	1	28	1.16667	1	0	0	0	0	1	0	1	0	0	1	0	1	0
27409	0	0	166.4	61	1	22	0.666667	1	0	0	0	0	1	0	1	0	0	1	0	0	0
27410	0	0	182.5	24	1	18.6	1.41667	1	0	0	0	0	1	0	1	0	0	1	0	1	0
27411	0	0	166	63	1	23.6	2.58333	1	0	1	0	0	1	1	0	0	0	1	0	1	0
27412	0	0	167.6	41	1	24.6	1.16667	1	0	0	0	0	1	0	0	0	0	1	0	0	0
27413	0	2	157.5	74	1	27.8	0.75	2	0	0	1	0	1	0	0	0	0	1	0	0	0
27414	0	0	181	28	1	20.9	4.91667	1	0	0	0	0	1	0	0	0	0	1	0	0	0
27415	0	3	167	33	2	35.9	0.666667	2	0	0	1	0	0	0	0	0	0	1	0	0	0
27416	0	0	162.3	47	2	23.4	2.91667	2	0	1	0	0	1	1	0	0	0	1	0	1	0
27417	1	0	160.5	67	1	22.7	1.25	2	0	0	0	0	1	0	0	0	0	1	0	0	0
27418	0	0	160.7	44	2	20.9	0.916667	1	0	0	0	0	1	0	0	0	0	1	0	0	0
27419	0	0	172	33	1	24.3	2.75	1	0	1	0	0	1	1	0	0	0	1	0	0	0
27420	0	1	155.1	83	1	18.2	0.833333	2	0	0	0	0	1	0	0	0	0	1	0	0	0
27422	0	2	169.5	47	1	29.9	1.58333	2	0	0	1	1	1	0	1	0	0	1	0	1	0
27423	0	2	170.3	20	1	25.4	1.08333	1	0	0	0	0	1	0	0	0	0	1	0	0	0
27424	0	0	159	32	2	22.2	2.58333	1	0	0	0	0	1	0	0	0	0	1	0	1	0
27425	0	2	170	72	1	26.3	0.75	2	0	0	0	0	1	0	0	0	0	1	0	0	0
27426	0	2	162	60	2	27.4	2.58333	2	0	1	0	0	1	1	0	0	0	1	0	0	0
27427	0	3	176	41	1	33.9	9.25	2	0	0	1	0	1	0	0	0	0	1	0	0	0
27428	0	2	171	42	1	25.6	1.58333	1	0	1	0	0	1	1	0	0	0	1	0	0	0
27429	0	0	167.2	43	2	22.4	0.666667	1	0	0	0	1	1	0	0	0	0	1	0	0	0
27430	0	0	172.5	39	1	18.8	1.33333	1	0	0	0	1	1	0	1	0	0	1	0	1	0
27431	0	0	170	27	1	24.6	1.41667	1	0	1	0	1	1	1	0	0	0	1	0	0	0
27432	0	2	158.8	48	2	27.8	2.25	2	0	0	0	0	1	0	0	0	0	1	0	0	0
27433	0	0	160	92	1	19.5	1.75	3	0	1	0	0	1	1	0	0	0	1	0	0	1
27434	0	2	163.4	78	1	28.2	2.25	3	0	0	0	0	1	0	0	0	0	1	0	0	0
27435	0	0	178	47	1	19.6	2.41667	2	0	0	0	0	1	0	0	0	0	0	0	0	0
27436	1	0	165	65	2	20.2	2	1	0	0	0	0	1	0	1	0	0	1	0	1	0
[truncated: 101,562 more rows]

## Sheet: 설명
제외	내용	설명	개수
1	reop	24시간 이내 재수술 제외	#REF!
2	mental	입원시 stupor, semi-coma, coma	#REF!
3	vent	post ventilator care	#REF!
4	adm_n/v	nausea, vomiting 있어 입원	#REF!
5.1	no data	입원기록지 없음	#REF!
5.2	no data	흡입마취제 모름	#REF!
5.3	no data	no ASA	#REF!
5.4	no data	no BMI	#REF!
총 : 202,554건 (co-op는 각각 count)
항목	내용	설명
Agent	흡입마취제	1:iso, 2:sevo, 3:des, 4:ethrane, 5:pof
Induction	정맥마취제	1:etom, 2:pento, 3:pof, 4:기타(ex. Intubation 되어 있어 gas로 마취하는 경우 등)
position	수술자세	1:supine, 2:lithotomy, 3:lat, 4:prone, 5:sitting
PCA	PCA마약	0:no, 1:afent, 2:fent, 3: nalbu, 4:mor, 5:sufent, 6:oxcod, E:epidural, mix:마약여러개, nsaid: nsaid만 사용
NSAID	PCA_NSAID	0:no, 1:ketor, 2:pact, 3:nefopam
aspirin	평균용량	모르면 Y
기간	복용기간	처음처방일부터 수술일까지 기간, 0이면 수술한 이후부터 복용시작
fent	intra_op	0.5mg보다 크면 post op PCA/refill 일 가능성이 높으나 확실하지는 않음//
afent	intra_op	5mg보다 크면 post op PCA/refill 일 가능성이 높으나 확실하지는 않음//
sfent	intra_op	0.1mg보다 크면 post op PCA/refill 일 가능성이 높으나 확실하지는 않음//CS 수술에서 mix해서 여러 개 사용
